# Supplementary material for: The ELF3-regulated lncRNA UBE2CP3 is over-stabilized by RNA–RNA interactions and drives gastric cancer metastasis via miR-138-5p/ITGA2 axis
Source: Oncogene. 2021 Jul 17;40(35):5403–15. doi: 10.1038/s41388-021-01948-6 (PMC8413130; doi:10.1038/s41388-021-01948-6)
Supplement: Supplementary file 10 — Supplementary Table S2 [file 41388_2021_1948_MOESM10_ESM.xlsx]

## Sheet: Sheet1
ensembl_id	gene_name	NC_1	NC_2	UP3_i1	UP3_i2	log2FoldChange	pvalue	padj
ENSG00000164171	ITGA2	43.4872	46.921	10.3962	10.1821	-2.16687	0.000154883	0.998839
ENSG00000212907	MT-ND4L	1029.15	1323.27	440.549	310.82	-1.64231	0.000385756	0.998839
ENSG00000234604	AL021068.2	4.8177	12.0741	0.451339	0	-5.5277	0.000483317	0.998839
ENSG00000248109	MARCOL	21.9297	20.9177	4.44063	3.97039	-2.42304	0.000825992	0.998839
ENSG00000273760	AC245041.1	30.459	26.5552	6.61162	6.4408	-2.12916	0.000846701	0.998839
ENSG00000227329	AL139396.1	15.3859	14.46	1.62158	1.17989	-3.26978	0.00106447	0.998839
ENSG00000173457	PPP1R14B	87.8798	70.8478	178.599	217.816	1.32358	0.00388712	0.998839
ENSG00000188211	NCR3LG1	12.6051	14.0763	3.47723	1.75984	-2.42986	0.00424606	0.998839
ENSG00000185567	AHNAK2	30.7772	30.2089	11.4494	8.26602	-1.6796	0.00468137	0.998839
ENSG00000187837	HIST1H1C	59.1999	59.1376	119.724	185.838	1.37791	0.00490518	0.998839
ENSG00000187079	TEAD1	55.1756	55.2733	21.8183	19.3466	-1.42064	0.00553441	0.998839
ENSG00000167136	ENDOG	16.2143	10.4738	32.5025	44.5107	1.58856	0.00605356	0.998839
ENSG00000113810	SMC4	38.6869	38.7464	17.2114	9.4478	-1.58179	0.0062507	0.998839
ENSG00000124942	AHNAK	94.0797	93.9098	41.3265	36.8952	-1.26602	0.00710445	0.998839
ENSG00000178531	CTXN1	12.269	9.37202	28.0581	33.7939	1.56528	0.00767193	0.998839
ENSG00000065526	SPEN	18.1319	17.7409	6.32838	3.87219	-1.84483	0.00816873	0.998839
ENSG00000167969	ECI1	35.8191	30.6976	71.7899	91.6356	1.29481	0.0084112	0.998839
ENSG00000243449	C4orf48	40.7423	28.9431	80.6559	90.6753	1.30057	0.00843498	0.998839
ENSG00000198146	ZNF770	17.302	16.452	4.90423	4.27483	-1.87124	0.00904297	0.998839
ENSG00000266897	AC005546.1	3.55954	2.91645	0	0.25197	-4.24672	0.00904903	0.998839
ENSG00000158373	HIST1H2BD	18.6218	19.3303	38.7602	62.664	1.42767	0.00946209	0.998839
ENSG00000176986	SEC24C	29.9271	30.5815	13.0982	8.1716	-1.53529	0.00947114	0.998839
ENSG00000102908	NFAT5	11.439	10.4082	2.18487	2.23446	-2.38906	0.00963274	0.998839
ENSG00000123131	PRDX4	46.7825	45.4823	107.525	102.039	1.19391	0.00980254	0.998839
ENSG00000069011	PITX1	23.1592	21.0922	45.301	68.6219	1.37673	0.00998504	0.998839
ENSG00000267595	AC060780.3	5.353	18.4466	1.69252	1.84726	-2.52157	0.0102257	0.998839
ENSG00000060491	OGFR	13.0694	10.728	28.6238	36.6885	1.46275	0.0106561	0.998839
ENSG00000129354	AP1M2	15.5223	14.6942	35.7361	45.3221	1.38889	0.01067	0.998839
ENSG00000125107	CNOT1	29.4879	30.5784	13.1675	7.6396	-1.51148	0.0107752	0.998839
ENSG00000130748	TMEM160	84.2109	61.3115	158.819	168.807	1.18125	0.01096	0.998839
ENSG00000167548	KMT2D	14.3696	12.9147	4.29636	3.00587	-1.94429	0.0120326	0.998839
ENSG00000175215	CTDSP2	40.3885	37.3849	10.7734	17.7778	-1.40554	0.0123912	0.998839
ENSG00000251562	MALAT1	60.9511	48.5405	17.6824	26.3011	-1.31846	0.0124285	0.998839
ENSG00000183853	KIRREL1	18.5233	19.3856	6.49602	6.48292	-1.65979	0.0124829	0.998839
ENSG00000231925	TAPBP	33.9221	33.3402	16.4253	8.42763	-1.47792	0.0126366	0.998839
ENSG00000119314	PTBP3	17.9321	19.2467	3.18276	7.86824	-1.74691	0.0126391	0.998839
ENSG00000099330	OCEL1	9.43298	7.11383	20.9351	25.5668	1.55794	0.0126467	0.998839
ENSG00000106211	HSPB1	169.14	168.845	318.174	394.685	1.08005	0.0135496	0.998839
ENSG00000165644	COMTD1	26.7989	22.2463	54.6748	60.6088	1.24667	0.0135902	0.998839
ENSG00000166171	DPCD	7.94537	9.25354	25.3254	22.537	1.50059	0.0141484	0.998839
ENSG00000218226	TATDN2P2	2.64524	2.53126	0.344688	0.354072	-4.02447	0.0142576	0.998839
ENSG00000278829	AC099811.5	3.39873	2.9485	0.275542	0.240587	-4.02447	0.0142576	0.998839
ENSG00000167460	TPM4	42.2064	42.0872	87.2403	98.9884	1.15001	0.0143334	0.998839
ENSG00000273006	AC009229.3	3.60663	1.66507	0.160049	0	-4.02417	0.0144451	0.998839
ENSG00000086758	HUWE1	60.1212	61.7137	28.4878	25.1374	-1.19969	0.0154189	0.998839
ENSG00000237973	MTCO1P12	171.761	187.454	97.5219	59.7316	-1.18102	0.0156245	0.998839
ENSG00000276043	UHRF1	36.5918	39.178	11.9918	17.8084	-1.33793	0.0157792	0.998839
ENSG00000130723	PRRC2B	57.2888	58.3458	29.9617	16.6109	-1.28776	0.0163042	0.998839
ENSG00000197766	CFD	64.2185	50.9401	100.942	164.953	1.21327	0.0168308	0.998839
ENSG00000224321	RPL12P14	14.0926	9.58263	34.5412	26.7413	1.3727	0.0181298	0.998839
ENSG00000221869	CEBPD	15.1398	8.77748	21.5515	46.1617	1.50617	0.0183752	0.998839
ENSG00000188290	HES4	81.2047	55.6187	144.606	149.807	1.11021	0.0186323	0.998839
ENSG00000179271	GADD45GIP1	50.5261	38.5456	95.6372	98.1058	1.11157	0.0192506	0.998839
ENSG00000179862	CITED4	53.9774	33.9979	87.3525	112.894	1.18819	0.019549	0.998839
ENSG00000112667	DNPH1	48.6052	52.4821	102.111	110.461	1.0728	0.0197584	0.998839
ENSG00000259212	AC103739.1	7.90528	5.66062	1.71394	0.103924	-2.80397	0.0198172	0.998839
ENSG00000092853	CLSPN	12.4155	13.2025	5.38837	2.31234	-1.8334	0.0199256	0.998839
ENSG00000074695	LMAN1	58.5452	63.0142	28.4196	26.621	-1.1463	0.0199819	0.998839
ENSG00000152332	UHMK1	48.1689	47.9473	21.4344	20.5437	-1.18948	0.020177	0.998839
ENSG00000117523	PRRC2C	26.3401	26.4045	11.3304	9.17916	-1.37534	0.0201773	0.998839
ENSG00000096433	ITPR3	72.7889	73.2629	37.9957	28.2685	-1.14226	0.0204536	0.998839
ENSG00000037241	RPL26L1	49.851	45.7562	105.778	94.8386	1.06937	0.0212535	0.998839
ENSG00000175416	CLTB	85.4537	72.342	145.694	178.583	1.05307	0.0212731	0.998839
ENSG00000108106	UBE2S	76.455	66.1401	121.431	187.305	1.12041	0.0218035	0.998839
ENSG00000087086	FTL	1610.47	1554.8	2892.11	3207.86	0.949827	0.0219296	0.998839
ENSG00000099624	ATP5F1D	39.9215	34.6721	69.2654	95.105	1.13207	0.0220001	0.998839
ENSG00000173706	HEG1	10.1774	10.3473	4.10184	1.06213	-1.99683	0.0228582	0.998839
ENSG00000275945	EIF3FP1	2.39092	2.57994	0.223989	0.0611169	-3.7616	0.0238469	0.998839
ENSG00000260978	AC126407.1	1.89152	2.60729	0.159484	0	-3.7616	0.0238469	0.998839
ENSG00000225193	RPS12P26	1.7573	2.54085	0.227949	0.124394	-3.7616	0.0238469	0.998839
ENSG00000260597	AC012531.1	2.71645	2.30269	0.235774	0.441136	-3.76128	0.0238578	0.998839
ENSG00000279012	OR51B2	3.30643	1.85734	0.432593	0.419682	-3.76128	0.0238578	0.998839
ENSG00000064961	HMG20B	92.5568	83.6523	157.108	203.874	1.03156	0.0240111	0.998839
ENSG00000058668	ATP2B4	19.9891	18.8518	4.91221	8.98957	-1.47482	0.0241545	0.998839
ENSG00000074071	MRPS34	107.158	101.076	184.362	235.434	1.01362	0.0243097	0.998839
ENSG00000271781	AC026740.1	31.13	24.7622	62.1375	59.4734	1.11492	0.0249205	0.998839
ENSG00000228300	C19orf24	17.6237	16.2726	35.893	42.0497	1.20123	0.0249919	0.998839
ENSG00000128524	ATP6V1F	38.604	36.5573	76.5388	80.6644	1.05909	0.0253071	0.998839
ENSG00000198087	CD2AP	17.9913	19.0773	4.17176	9.32522	-1.5059	0.0255372	0.998839
ENSG00000140575	IQGAP1	92.4095	92.8688	44.0892	45.7627	-1.03637	0.0256328	0.998839
ENSG00000205339	IPO7	91.485	93.8264	43.2712	46.8397	-1.0364	0.026019	0.998839
ENSG00000177119	ANO6	20.554	21.4227	10.7148	4.00183	-1.48226	0.0261095	0.998839
ENSG00000166004	CEP295	8.56931	8.2232	2.6952	1.30219	-2.0842	0.0269388	0.998839
ENSG00000176105	YES1	23.4482	25.1084	8.43384	11.0208	-1.33396	0.0272437	0.998839
ENSG00000083857	FAT1	9.14944	9.53702	3.24756	1.64434	-1.92291	0.0273583	0.998839
ENSG00000250479	CHCHD10	38.1008	21.8498	72.9775	60.5611	1.16302	0.0276278	0.998839
ENSG00000134352	IL6ST	19.9211	18.6465	3.80325	9.72799	-1.47482	0.027692	0.998839
ENSG00000127528	KLF2	4.16462	4.05528	4.62969	24.801	1.91006	0.0283958	0.998839
ENSG00000105887	MTPN	73.5807	78.3262	45.3371	15.5936	-1.3141	0.0287356	0.998839
ENSG00000131236	CAP1	52.9125	57.3526	30.0577	20.3809	-1.13443	0.0287747	0.998839
ENSG00000068985	PAGE1	120.825	118.522	227.705	232.449	0.941792	0.029254	0.998839
ENSG00000090013	BLVRB	53.7202	59.2943	95.9328	137.164	1.04706	0.0297098	0.998839
ENSG00000105701	FKBP8	73.9496	76.2318	137.377	157.371	0.973986	0.0299535	0.998839
ENSG00000198786	MT-ND5	1325.81	1276.01	773.478	567.852	-0.953082	0.0301578	0.998839
ENSG00000023445	BIRC3	14.6677	15.516	5.04889	5.94949	-1.49166	0.0303339	0.998839
ENSG00000171222	SCAND1	12.5243	11.0901	24.6246	31.5404	1.25124	0.0303785	0.998839
ENSG00000164327	RICTOR	19.8002	19.4701	7.27804	8.42331	-1.37529	0.0303787	0.998839
ENSG00000125686	MED1	17.7971	17.3049	7.0564	5.98112	-1.42561	0.0304558	0.998839
ENSG00000164897	TMUB1	39.5401	38.2397	71.1112	89.1352	1.03976	0.0309054	0.998839
ENSG00000047410	TPR	22.0882	20.8731	9.74672	7.20755	-1.33558	0.0314428	0.998839
ENSG00000066084	DIP2B	19.0075	20.0827	8.69919	5.63395	-1.37539	0.0317622	0.998839
ENSG00000111371	SLC38A1	82.58	85.9997	42.9346	41.1395	-1.00544	0.0318806	0.998839
ENSG00000134250	NOTCH2	20.2342	20.6779	9.84475	6.29858	-1.35443	0.0328136	0.998839
ENSG00000175602	CCDC85B	55.3565	42.2101	83.6931	116.233	1.04747	0.0334788	0.998839
ENSG00000113594	LIFR	25.8671	26.0081	12.2079	10.4549	-1.23784	0.0336857	0.998839
ENSG00000184207	PGP	29.2482	24.7455	50.728	62.4288	1.06863	0.0337792	0.998839
ENSG00000105939	ZC3HAV1	44.4036	45.8593	19.2429	23.4965	-1.09642	0.0342766	0.998839
ENSG00000110395	CBL	7.52794	7.77629	3.45232	1.31752	-1.99683	0.034815	0.998839
ENSG00000176845	METRNL	50.1258	40.4105	78.8725	103.923	1.0273	0.0348677	0.998839
ENSG00000157106	SMG1	9.18875	8.76552	3.42481	2.46983	-1.84482	0.0349963	0.998839
ENSG00000103254	FAM173A	13.473	13.2552	28.1177	30.7652	1.18537	0.0351185	0.998839
ENSG00000158470	B4GALT5	45.5946	43.0569	26.3233	13.4052	-1.18707	0.0351993	0.998839
ENSG00000118200	CAMSAP2	16.6021	17.7421	9.33204	4.28818	-1.42573	0.0352705	0.998839
ENSG00000148773	MKI67	42.6334	41.7544	23.0691	16.2701	-1.12079	0.0353659	0.998839
ENSG00000253352	TUG1	10.4972	9.56658	3.42738	3.19248	-1.73379	0.0354362	0.998839
ENSG00000167468	GPX4	83.5694	91.3648	156.683	175.717	0.931224	0.036156	0.998839
ENSG00000140526	ABHD2	11.7823	12.268	3.93531	3.8951	-1.58179	0.0361571	0.998839
ENSG00000119922	IFIT2	44.0927	42.5271	19.5129	21.0086	-1.08219	0.0361734	0.998839
ENSG00000169641	LUZP1	12.7423	12.9948	4.3087	5.47789	-1.52734	0.0365022	0.998839
ENSG00000170802	FOXN2	13.1359	13.3031	4.44669	4.70044	-1.52734	0.0365022	0.998839
ENSG00000124151	NCOA3	13.666	13.8356	3.81935	5.9919	-1.48225	0.0371777	0.998839
ENSG00000197582	GPX1P1	112.007	92.4265	175.173	216.631	0.945734	0.0376134	0.998839
ENSG00000128272	ATF4	58.619	55.5251	83.1224	166.376	1.11775	0.0380071	0.998839
ENSG00000233276	GPX1	578.835	599.953	953.745	1236.88	0.897139	0.0384975	0.998839
ENSG00000243566	UPK3B	30.4276	27.8401	59.4206	58.4085	1.01563	0.0385009	0.998839
ENSG00000124635	HIST1H2BJ	12.6218	11.2268	22.0443	33.9118	1.22571	0.0385143	0.998839
ENSG00000138119	MYOF	71.0996	75.1614	39.6473	32.5165	-0.996906	0.0385453	0.998839
ENSG00000172366	MCRIP2	14.7596	11.8193	26.4402	34.8853	1.17923	0.0388114	0.998839
ENSG00000130522	JUND	64.4199	41.2984	106.863	103.941	1.01061	0.0393109	0.998839
ENSG00000145555	MYO10	20.4835	21.7429	10.6313	6.44549	-1.30179	0.0395621	0.998839
ENSG00000099800	TIMM13	27.7824	27.3685	53.8724	57.3496	1.01627	0.0398843	0.998839
ENSG00000181649	PHLDA2	112.217	107.817	178.078	243.103	0.939538	0.0399345	0.998839
ENSG00000066279	ASPM	20.6951	21.7926	10.3559	7.54264	-1.25322	0.0404806	0.998839
ENSG00000130477	UNC13A	20.813	19.9592	9.18168	8.00456	-1.26687	0.0404997	0.998839
ENSG00000125657	TNFSF9	22.0229	17.8876	35.0499	51.0353	1.10772	0.0409495	0.998839
ENSG00000138071	ACTR2	82.9118	89.6076	45.9126	43.1069	-0.955839	0.0409991	0.998839
ENSG00000060237	WNK1	18.5437	17.6495	8.40489	6.9931	-1.29934	0.0416702	0.998839
ENSG00000127481	UBR4	19.2426	20.0542	8.87495	6.63191	-1.28229	0.0416776	0.998839
ENSG00000111331	OAS3	31.2383	30.3401	17.3293	10.0001	-1.17264	0.0419222	0.998839
ENSG00000205413	SAMD9	17.1249	18.0539	6.97912	7.02793	-1.31881	0.0420521	0.998839
ENSG00000279140	AL590326.1	0.351016	0	1.77576	2.26112	3.44585	0.0421426	0.998839
ENSG00000260257	AL035071.1	0.301436	0.12591	1.5673	1.68747	3.44585	0.0421426	0.998839
ENSG00000272417	AC034229.4	0.485533	0.30421	1.53517	1.78722	3.44585	0.0421426	0.998839
ENSG00000160813	PPP1R35	6.85473	7.91152	15.8178	20.8329	1.30564	0.0425104	0.998839
ENSG00000245711	NADK2-AS1	1.56129	1.86329	0.438801	0.205251	-3.43951	0.0425228	0.998839
ENSG00000270890	AL049844.2	1.61954	1.60219	0.431215	0.392199	-3.43951	0.0425228	0.998839
ENSG00000228137	AP001469.2	1.78433	1.54796	0.462911	0.252616	-3.43951	0.0425228	0.998839
ENSG00000255423	EBLN2	1.75351	1.79781	0.430102	0.205373	-3.43951	0.0425228	0.998839
ENSG00000276603	AL109614.1	2.17186	1.60092	0.430872	0	-3.43951	0.0425228	0.998839
ENSG00000267203	SNRPGP4	2.1038	2.05043	0.394182	0.21511	-3.43951	0.0425228	0.998839
ENSG00000285730	Z94721.3	1.60269	2.20917	0.315306	0	-3.43951	0.0425228	0.998839
ENSG00000276925	AC099778.2	1.52218	1.58954	0.213905	0.466921	-3.43951	0.0425228	0.998839
ENSG00000159069	FBXW5	57.1678	54.0422	99.3722	112.305	0.929924	0.0429632	0.998839
ENSG00000262154	EIF1P4	1.43812	2.80328	0.269456	0.147045	-3.43985	0.0429753	0.998839
ENSG00000262686	GLIS2-AS1	1.41697	2.56476	0.39824	0	-3.43985	0.0429753	0.998839
ENSG00000229677	AC018644.1	2.52592	0.973915	0.163825	0.0894015	-3.43917	0.0430169	0.998839
ENSG00000255566	AC135279.1	2.76147	0.532368	0.447757	0.488692	-3.43917	0.0430169	0.998839
ENSG00000034510	TMSB10	2336.54	2535.46	3777.23	5264.78	0.895168	0.0432929	0.998839
ENSG00000146648	EGFR	42.2905	43.3082	21.7469	19.3878	-1.0487	0.043421	0.998839
ENSG00000197982	C1orf122	15.9318	15.3339	29.2328	37.6903	1.11513	0.0435832	0.998839
ENSG00000100410	PHF5A	30.4709	28.2435	57.8883	56.8786	0.990758	0.0436873	0.998839
ENSG00000174276	ZNHIT2	4.18075	3.90349	11.6809	11.2024	1.52673	0.0440469	0.998839
ENSG00000196365	LONP1	33.9708	32.939	58.35	75.077	0.992399	0.0441506	0.998839
ENSG00000131016	AKAP12	29.7566	29.2763	13.6057	12.8828	-1.12455	0.0441909	0.998839
ENSG00000176101	SSNA1	88.8245	87.8313	145.169	187.589	0.914958	0.0445629	0.998839
ENSG00000179295	PTPN11	28.1179	29.4656	13.2902	13.39	-1.12932	0.0448434	0.998839
ENSG00000143322	ABL2	12.3155	12.6648	3.60199	5.49937	-1.47083	0.0448632	0.998839
ENSG00000125534	PPDPF	170.817	152.429	288.543	297.407	0.862709	0.0448677	0.998839
ENSG00000114854	TNNC1	24.8401	25.7861	56.7651	45.7175	1.0172	0.0449412	0.998839
ENSG00000269688	AC008982.2	8.90357	8.43582	3.02113	1.59871	-1.76227	0.0451622	0.998839
ENSG00000132466	ANKRD17	13.2603	13.6753	5.83569	4.42614	-1.42986	0.0451999	0.998839
ENSG00000198937	CCDC167	12.5393	11.3784	26.322	27.4552	1.14627	0.0459169	0.998839
ENSG00000198561	CTNND1	30.8953	31.786	16.5713	11.9568	-1.11617	0.0460188	0.998839
ENSG00000160345	C9orf116	4.36511	4.17441	14.0438	9.01166	1.52673	0.0466336	0.998839
ENSG00000184897	H1FX	77.1159	72.7758	119.199	167.164	0.934296	0.0469826	0.998839
ENSG00000107262	BAG1	48.2171	44.7063	81.1873	96.0898	0.931699	0.0475051	0.998839
ENSG00000258429	PDF	9.38393	6.95113	20.0725	17.7813	1.25128	0.0475503	0.998839
ENSG00000260032	NORAD	71.4469	68.4227	39.5376	30.6596	-0.965965	0.0475791	0.998839
ENSG00000270110	AL353593.3	5.39504	3.51196	0.945212	0.257907	-3.16662	0.0482077	0.998839
ENSG00000123143	PKN1	41.2109	39.1024	69.053	85.4193	0.94809	0.0482642	0.998839
ENSG00000164236	ANKRD33B	21.1537	19.4248	7.40467	9.70803	-1.23119	0.0488355	0.998839
ENSG00000161179	YDJC	25.8494	19.1215	40.8109	50.9734	1.03522	0.0493683	0.998839
ENSG00000181274	FRAT2	17.1499	15.9739	30.939	37.9747	1.06736	0.0494607	0.998839
ENSG00000168061	SAC3D1	25.1035	19.3816	44.1914	45.3127	1.01977	0.0495826	0.998839
ENSG00000007376	RPUSD1	17.0314	19.3798	38.1902	35.7577	1.04259	0.0496158	0.998839
ENSG00000163344	PMVK	18.5264	19.1802	34.7319	42.9872	1.04065	0.0496713	0.998839
ENSG00000104904	OAZ1	68.6885	65.6337	110.063	143.007	0.909408	0.0499355	0.998839
ENSG00000158615	PPP1R15B	60.6066	56.1318	36.0674	20.5259	-1.03419	0.0499769	0.998839
ENSG00000260428	SCX	6.5372	3.35728	11.3399	16.1242	1.43661	0.0501437	0.998839
ENSG00000175197	DDIT3	3.23556	3.13067	6.31943	13.1913	1.66614	0.0502398	0.998839
ENSG00000260375	AC126323.4	7.32034	2.00662	0.771519	0.421027	-3.16605	0.0503136	0.998839
ENSG00000176978	DPP7	47.4557	40.8893	75.015	92.7734	0.936229	0.0503764	0.998839
ENSG00000114439	BBX	16.0721	18.2253	7.72942	6.02636	-1.27706	0.0507931	0.998839
ENSG00000072364	AFF4	14.7507	15.3668	6.22853	6.21803	-1.31876	0.051523	0.998839
ENSG00000096696	DSP	45.3252	45.9507	25.5206	19.4249	-1.0128	0.0515879	0.998839
ENSG00000173230	GOLGB1	24.8453	22.122	12.4427	8.59407	-1.15896	0.0516919	0.998839
ENSG00000035403	VCL	83.7076	85.4323	45.5359	44.0936	-0.905873	0.0518777	0.998839
ENSG00000117984	CTSD	73.9077	63.2588	120.848	130.982	0.882635	0.0520196	0.998839
ENSG00000114631	PODXL2	71.8957	70.6072	152.745	114.43	0.904013	0.0521702	0.998839
ENSG00000147123	NDUFB11	127.709	135.907	221.691	251.095	0.844383	0.0523871	0.998839
ENSG00000197323	TRIM33	13.5083	14.1387	6.14262	5.3716	-1.34475	0.0528415	0.998839
ENSG00000166147	FBN1	13.585	14.191	5.60203	4.99443	-1.34475	0.0528415	0.998839
ENSG00000099942	CRKL	21.4824	20.2936	8.57755	8.83446	-1.1844	0.052851	0.998839
ENSG00000196950	SLC39A10	12.7847	13.4021	4.91337	4.79997	-1.37534	0.0536315	0.998839
ENSG00000112514	CUTA	64.0591	65.3979	104.559	133.627	0.892788	0.0539647	0.998839
ENSG00000118508	RAB32	54.3657	51.0942	102.098	92.0036	0.888911	0.0539797	0.998839
ENSG00000167526	RPL13	111.657	103.411	185.391	199.994	0.84381	0.0540475	0.998839
ENSG00000084207	GSTP1	294.625	291.691	486.907	541.347	0.811592	0.0545804	0.998839
ENSG00000182154	MRPL41	66.1278	60.2749	104.716	126.507	0.883999	0.0549207	0.998839
ENSG00000164715	LMTK2	14.4207	14.3273	7.37333	4.28514	-1.34475	0.0550644	0.998839
ENSG00000173905	GOLIM4	50.4659	49.6268	30.3418	19.897	-0.99683	0.0553645	0.998839
ENSG00000179632	MAF1	63.1235	62.8736	118.351	111.245	0.865093	0.055675	0.998839
ENSG00000173511	VEGFB	26.0547	22.2292	45.8642	48.208	0.972979	0.0557126	0.998839
ENSG00000108551	RASD1	15.4955	15.0428	7.97847	4.2835	-1.31876	0.0559074	0.998839
ENSG00000167700	MFSD3	12.274	9.1989	23.5201	22.1036	1.13465	0.0568361	0.998839
ENSG00000253729	PRKDC	36.27	37.0874	19.7785	16.2188	-1.01676	0.0571546	0.998839
ENSG00000108424	KPNB1	58.8565	60.8843	33.1421	30.462	-0.926486	0.0573258	0.998839
ENSG00000164190	NIPBL	26.5322	26.3302	12.828	11.8383	-1.08085	0.0577259	0.998839
ENSG00000115414	FN1	21.4522	23.3448	10.059	9.79514	-1.13443	0.0579688	0.998839
ENSG00000127946	HIP1	5.17782	5.3345	1.42666	1.41954	-2.31875	0.0579759	0.998839
ENSG00000166439	RNF169	6.84949	6.91106	2.17506	1.5931	-1.80418	0.0580596	0.998839
ENSG00000117691	NENF	29.9636	26.6865	52.2328	57.0841	0.938585	0.0581588	0.998839
ENSG00000115464	USP34	8.23402	8.4454	3.19734	2.08727	-1.6749	0.0581704	0.998839
ENSG00000198315	ZKSCAN8	7.59963	7.6167	2.72056	1.82976	-1.6749	0.0581704	0.998839
ENSG00000037749	MFAP3	5.7616	6.21303	2.37973	1.25125	-1.99683	0.05824	0.998839
ENSG00000100300	TSPO	111.217	92.3884	171.819	192.436	0.845895	0.0582946	0.998839
ENSG00000167705	RILP	9.74893	8.83534	22.3201	19.7697	1.14764	0.0583093	0.998839
ENSG00000276180	HIST1H4I	11.0452	12.804	21.1718	30.5687	1.1185	0.0583797	0.998839
ENSG00000227470	AC073415.1	4.19843	5.69947	1.17997	1.28785	-2.31899	0.0584463	0.998839
ENSG00000136231	IGF2BP3	8.8116	8.51189	3.56892	2.21095	-1.58179	0.0586307	0.998839
ENSG00000171700	RGS19	6.3877	6.71445	15.8458	14.5012	1.25683	0.0590335	0.998839
ENSG00000172301	COPRS	26.2043	24.3112	53.3286	43.8251	0.959316	0.0591742	0.998839
ENSG00000065243	PKN2	24.8518	26.0941	11.0332	12.9918	-1.08434	0.0597718	0.998839
ENSG00000251603	AC092611.2	8.09994	5.51632	2.52393	0.810201	-1.80397	0.0600016	0.998839
ENSG00000095564	BTAF1	15.8077	15.1992	7.25047	5.73685	-1.25052	0.0602916	0.998839
ENSG00000170955	CAVIN3	17.5445	18.0133	30.0173	43.0438	1.02307	0.0613984	0.998839
ENSG00000204228	HSD17B8	11.5654	9.05071	18.809	27.091	1.13466	0.0615435	0.998839
ENSG00000163814	CDCP1	32.2809	31.3383	14.7949	15.8144	-1.01988	0.0616982	0.998839
ENSG00000142546	NOSIP	16.5076	17.3539	29.0268	40.4124	1.02423	0.0620213	0.998839
ENSG00000092841	MYL6	82.6585	84.3683	124.14	183.927	0.886234	0.0624715	0.998839
ENSG00000147889	CDKN2A	100.123	94.9231	154.106	194.435	0.838855	0.062728	0.998839
ENSG00000006015	REX1BD	10.5154	7.88221	17.9598	23.9577	1.14781	0.0628385	0.998839
ENSG00000249641	HOXC13-AS	2.35715	2.47733	3.59019	9.69111	1.81053	0.062839	0.998839
ENSG00000113300	CNOT6	18.9216	18.7608	7.86724	8.51171	-1.15729	0.0628463	0.998839
ENSG00000235499	AC073046.1	3.56867	3.78391	0.462911	0.631541	-2.99682	0.0630061	0.998839
ENSG00000282206	AC233280.19	3.93603	4.43901	1.32747	0.362207	-2.99682	0.0630061	0.998839
ENSG00000277693	AP003900.1	4.96611	3.40095	0.779009	0.265697	-2.99655	0.0634085	0.998839
ENSG00000171443	ZNF524	5.27428	5.968	11.549	14.9229	1.29852	0.0635233	0.998839
ENSG00000142798	HSPG2	13.1046	13.535	6.35225	4.83514	-1.29235	0.0637859	0.998839
ENSG00000131389	SLC6A6	44.5089	42.243	22.2935	23.0366	-0.947833	0.0640464	0.998839
ENSG00000175756	AURKAIP1	76.4623	66.2344	122.259	131.282	0.836608	0.0642112	0.998839
ENSG00000159335	PTMS	170.861	141.751	235.553	328.39	0.852977	0.0643677	0.998839
ENSG00000206527	HACD2	39.7449	41.8441	22.9844	19.0376	-0.962126	0.0646997	0.998839
ENSG00000099849	RASSF7	15.9387	15.0469	26.8594	36.0359	1.02632	0.0647719	0.998839
ENSG00000088992	TESC	11.9789	10.9011	33.5106	16.8804	1.15212	0.0653348	0.998839
ENSG00000147155	EBP	97.4606	97.6521	156.423	186.694	0.817889	0.0664013	0.998839
ENSG00000151012	SLC7A11	14.0416	14.8623	4.23963	8.3607	-1.26991	0.0665712	0.998839
ENSG00000056586	RC3H2	12.403	12.6023	6.06346	4.10466	-1.31883	0.0665953	0.998839
ENSG00000149243	KLHL35	10.0243	8.63596	20.4226	20.6383	1.11288	0.0666229	0.998839
ENSG00000166881	NEMP1	17.4338	16.9459	6.53919	8.30209	-1.1774	0.0668045	0.998839
ENSG00000197102	DYNC1H1	16.7452	16.8169	7.77338	7.22622	-1.1774	0.0668045	0.998839
ENSG00000285588	AL160254.1	0.640652	0.2676	1.38042	7.40213	3.00328	0.0668081	0.998839
ENSG00000227671	AL390728.4	17.6203	16.4591	8.23275	7.04695	-1.17728	0.0672438	0.998839
ENSG00000160551	TAOK1	11.0748	11.8948	4.53199	4.20655	-1.35054	0.0675873	0.998839
ENSG00000148291	SURF2	21.7731	21.0285	37.0295	45.8882	0.951995	0.068204	0.998839
ENSG00000162366	PDZK1IP1	10.9815	11.6618	25.5487	22.4377	1.0645	0.0682464	0.998839
ENSG00000160113	NR2F6	46.7687	39.1541	66.8069	92.6298	0.899072	0.0685165	0.998839
ENSG00000148290	SURF1	28.4217	26.5114	47.9788	54.7149	0.908352	0.0687792	0.998839
ENSG00000244187	TMEM141	5.71284	7.57712	15.3574	17.0004	1.19563	0.0689332	0.998839
ENSG00000138448	ITGAV	17.0219	17.0412	5.73312	9.3529	-1.1774	0.0690196	0.998839
ENSG00000119285	HEATR1	18.7997	19.3252	11.1775	6.23306	-1.15729	0.0690526	0.998839
ENSG00000163781	TOPBP1	29.0809	30.1871	17.1909	12.2948	-1.02153	0.0690864	0.998839
ENSG00000172572	PDE3A	15.5593	15.7272	6.11602	8.40556	-1.18947	0.0698667	0.998839
ENSG00000146072	TNFRSF21	43.509	46.8149	18.5934	28.09	-0.950122	0.0700834	0.998839
ENSG00000196850	PPTC7	15.3898	16.8079	7.55538	5.91608	-1.1896	0.0703469	0.998839
ENSG00000101236	RNF24	10.4505	10.6986	5.35038	2.62747	-1.38923	0.0706729	0.998839
ENSG00000185477	GPRIN3	10.9947	10.3937	4.66626	3.32397	-1.38906	0.0706808	0.998839
ENSG00000131747	TOP2A	85.2139	89.5664	56.5067	37.2073	-0.893534	0.0707683	0.998839
ENSG00000065308	TRAM2	17.7994	17.3328	10.7346	4.45681	-1.21916	0.0711279	0.998839
ENSG00000100075	SLC25A1	49.9801	48.4526	92.5933	82.2805	0.839723	0.0713984	0.998839
ENSG00000198931	APRT	49.0172	42.8215	79.1532	85.5428	0.846096	0.0714699	0.998839
ENSG00000178896	EXOSC4	12.7072	11.5373	24.3473	26.6432	1.03181	0.0715037	0.998839
ENSG00000095303	PTGS1	44.8872	43.7266	25.3454	21.6061	-0.917946	0.0717826	0.998839
ENSG00000133858	ZFC3H1	15.5497	13.8458	6.4597	7.18272	-1.20315	0.0718882	0.998839
ENSG00000095139	ARCN1	47.5837	47.8558	30.3954	19.9659	-0.937936	0.0720117	0.998839
ENSG00000224877	NDUFAF8	17.8563	16.8183	33.2928	34.8688	0.961407	0.0723021	0.998839
ENSG00000090273	NUDC	56.2103	62.0052	102.247	105.92	0.820831	0.0723082	0.998839
ENSG00000165732	DDX21	128.536	133.395	84.7653	61.1337	-0.840474	0.0725168	0.998839
ENSG00000276170	AC244153.1	17.8862	15.6409	28.6065	37.8135	0.981914	0.0726732	0.998839
ENSG00000133315	MACROD1	11.3517	10.1469	19.5962	23.958	1.07036	0.0727121	0.998839
ENSG00000135720	DYNC1LI2	19.3285	18.3943	8.5437	7.55149	-1.11876	0.0728661	0.998839
ENSG00000102531	FNDC3A	35.4155	34.672	24.0561	7.57652	-1.12611	0.073131	0.998839
ENSG00000196976	LAGE3	72.9339	68.1386	117.709	127.796	0.806229	0.0732269	0.998839
ENSG00000145715	RASA1	8.07247	8.78224	3.47648	3.06935	-1.49942	0.0732883	0.998839
ENSG00000180263	FGD6	8.14888	8.58849	3.1635	3.02114	-1.49942	0.0732883	0.998839
ENSG00000188647	PTAR1	8.94214	8.10989	3.04099	2.8789	-1.49924	0.0733021	0.998839
ENSG00000130332	LSM7	26.9226	26.863	51.9385	47.8967	0.892139	0.0735457	0.998839
ENSG00000167747	C19orf48	34.5084	31.9735	58.0807	63.9656	0.867925	0.0739564	0.998839
ENSG00000108582	CPD	13.4466	14.559	5.85242	6.33637	-1.21936	0.0741643	0.998839
ENSG00000099795	NDUFB7	159.683	152.221	268.763	259.752	0.764966	0.074218	0.998839
ENSG00000124249	KCNK15	6.32309	5.93614	11.5309	16.0915	1.22556	0.0742922	0.998839
ENSG00000084090	STARD7	46.2415	45.9093	16.6977	30.4221	-0.965803	0.0745114	0.998839
ENSG00000181218	HIST3H2A	8.85189	10.043	16.0868	25.2631	1.11271	0.0745248	0.998839
ENSG00000229152	ANKRD10-IT1	12.7803	7.96556	4.62622	2.58616	-1.38873	0.074562	0.998839
ENSG00000051523	CYBA	99.5655	110.159	159.078	209	0.812348	0.0746555	0.998839
ENSG00000123144	TRIR	91.1766	83.2499	147.635	151.786	0.789173	0.0747167	0.998839
ENSG00000274213	AC015912.3	8.92167	5.97537	12.5804	20.5251	1.18404	0.0748725	0.998839
ENSG00000110195	FOLR1	2007.47	2148.79	2950.43	4262.74	0.798465	0.0752112	0.998839
ENSG00000198018	ENTPD7	6.63087	8.34582	1.75253	3.17895	-1.58189	0.0755284	0.998839
ENSG00000166128	RAB8B	7.38096	7.79141	2.36953	2.76615	-1.58189	0.0755284	0.998839
ENSG00000110344	UBE4A	7.16338	7.82377	2.87577	1.55811	-1.58189	0.0755284	0.998839
ENSG00000100393	EP300	7.35716	7.53961	2.62499	1.91524	-1.58189	0.0755284	0.998839
ENSG00000233230	AC079807.1	8.06702	6.81755	3.37449	2.47452	-1.58169	0.0755455	0.998839
ENSG00000149639	SOGA1	7.74572	7.00137	3.15054	1.85605	-1.58169	0.0755455	0.998839
ENSG00000132357	CARD6	24.313	25.1754	12.5378	10.6045	-1.02662	0.0756056	0.998839
ENSG00000174915	PTDSS2	35.6925	35.0699	61.8422	65.6104	0.853457	0.0756255	0.998839
ENSG00000107164	FUBP3	30.0942	32.717	11.4494	20.4304	-1.02003	0.0756433	0.998839
ENSG00000042753	AP2S1	82.3055	87.3909	140.646	150.44	0.787083	0.0760374	0.998839
ENSG00000179085	DPM3	34.7687	30.3039	53.8414	64.9411	0.875803	0.0762469	0.998839
ENSG00000102854	MSLN	133.909	120.453	199.118	237.045	0.782829	0.0764017	0.998839
ENSG00000177700	POLR2L	75.842	83.4075	124.849	152.051	0.803906	0.0766945	0.998839
ENSG00000136731	UGGT1	27.5362	27.9685	18.1784	8.87196	-1.0493	0.0767415	0.998839
ENSG00000279806	AC018629.1	6.81459	6.49146	2.0279	2.46869	-1.69716	0.0767787	0.998839
ENSG00000104823	ECH1	24.389	25.9667	43.4324	50.3984	0.898384	0.0768779	0.998839
ENSG00000119333	WDR34	87.6749	88.3044	167.883	136.941	0.796403	0.0769822	0.998839
ENSG00000184634	MED12	12.2632	13.759	6.38257	4.60425	-1.23798	0.0772745	0.998839
ENSG00000203668	CHML	23.1001	24.2361	11.606	11.3232	-1.0279	0.0774423	0.998839
ENSG00000126458	RRAS	35.5328	35.8522	53.8105	79.4958	0.888527	0.0776625	0.998839
ENSG00000197785	ATAD3A	23.1632	22.3813	41.6779	42.2139	0.903682	0.077702	0.998839
ENSG00000064205	WISP2	36.6575	34.0577	71.5654	56.9642	0.864753	0.0777296	0.998839
ENSG00000185043	CIB1	60.2576	57.0987	89.2559	119.034	0.833313	0.0778559	0.998839
ENSG00000178718	RPP25	25.0006	19.6021	35.7045	49.5349	0.937827	0.0779448	0.998839
ENSG00000073921	PICALM	60.5138	60.5005	36.7694	30.3516	-0.861479	0.0782796	0.998839
ENSG00000120063	GNA13	17.0428	16.4279	8.37417	7.42184	-1.13427	0.0783173	0.998839
ENSG00000248874	C5orf17	6.28654	5.17288	2.43413	1.48972	-1.87118	0.0783543	0.998839
ENSG00000226580	RPL39P40	1.46658	1.83776	4.01877	6.74797	1.87748	0.0787984	0.998839
ENSG00000168028	RPSA	312.952	311.073	524.67	511.75	0.735976	0.0788565	0.998839
ENSG00000106771	TMEM245	23.2261	22.8522	13.6201	8.28968	-1.06096	0.078861	0.998839
ENSG00000253476	AC091185.1	3.54839	5.33578	1.11125	0.653071	-2.16687	0.0790214	0.998839
ENSG00000100852	ARHGAP5	3.95772	4.57129	1.40525	0.918426	-2.16687	0.0790214	0.998839
ENSG00000181143	MUC16	4.59212	3.65771	0.966934	1.0868	-2.16663	0.0790475	0.998839
ENSG00000278864	AC055811.4	5.46287	4.1685	1.26087	1.23572	-2.16663	0.0790475	0.998839
ENSG00000008294	SPAG9	11.5222	11.8423	5.47432	5.1842	-1.25986	0.0793297	0.998839
ENSG00000133657	ATP13A3	13.1341	13.3307	7.20562	4.37076	-1.23784	0.0794303	0.998839
ENSG00000198752	CDC42BPB	18.4805	18.5682	11.1637	5.6155	-1.11888	0.0795879	0.998839
ENSG00000129315	CCNT1	17.8699	17.1854	10.487	6.3469	-1.12605	0.0797942	0.998839
ENSG00000170113	NIPA1	21.8242	23.0996	11.1849	11.4091	-1.0293	0.0798886	0.998839
ENSG00000173193	PARP14	20.193	19.8199	10.6524	8.37822	-1.07083	0.0802059	0.998839
ENSG00000104679	R3HCC1	10.9095	10.6866	20.3017	24.8549	1.03559	0.080371	0.998839
ENSG00000104886	PLEKHJ1	6.26721	5.28846	9.94787	16.3178	1.24429	0.0804387	0.998839
ENSG00000038382	TRIO	29.1479	28.5141	17.5635	11.3524	-0.99683	0.08098	0.998839
ENSG00000104964	AES	34.7975	33.6025	53.6444	70.8964	0.860465	0.0819014	0.998839
ENSG00000145623	OSMR	71.05	70.005	26.7129	48.498	-0.907543	0.0819938	0.998839
ENSG00000214078	CPNE1	22.4031	22.7375	36.6775	46.6525	0.903586	0.0826645	0.998839
ENSG00000123908	AGO2	10.6871	10.7314	4.72063	4.24373	-1.28633	0.0828459	0.998839
ENSG00000137145	DENND4C	11.4528	10.5623	4.59338	4.23035	-1.28633	0.0828459	0.998839
ENSG00000100207	TCF20	10.5812	10.9398	5.30389	4.33344	-1.28633	0.0828459	0.998839
ENSG00000116539	ASH1L	10.7012	10.5239	4.95603	3.86049	-1.28633	0.0828459	0.998839
ENSG00000173272	MZT2A	16.6096	16.0608	26.9723	36.551	0.958837	0.0828653	0.998839
ENSG00000171119	NRTN	0.434418	0.302427	0.854654	1.55465	3.03081	0.0829314	0.998839
ENSG00000176054	RPL23P2	0.254299	0.159331	1.28648	1.75511	3.03081	0.0829314	0.998839
ENSG00000275759	AC026367.3	0.362915	0.113692	0.917977	1.58635	3.03081	0.0829314	0.998839
ENSG00000234740	AL162386.2	0.468534	0.14678	0.790089	1.50907	3.03081	0.0829314	0.998839
ENSG00000280916	FOXCUT	0.160751	0.402873	1.35537	1.62721	3.03081	0.0829314	0.998839
ENSG00000259405	ISCA1P4	0	0	0.67364	2.20568	3.03081	0.0829314	0.998839
ENSG00000270896	AL645939.3	0	0	0.66865	1.82445	3.03081	0.0829314	0.998839
ENSG00000272172	AC138696.2	0.240045	0	0.809576	2.20898	3.03081	0.0829314	0.998839
ENSG00000227986	TRIM60P18	0.323249	0.32405	2.12587	0.773409	3.03081	0.0829314	0.998839
ENSG00000237880	LINC01885	0.351593	0.110145	1.70456	1.05153	3.03081	0.0829314	0.998839
ENSG00000249199	AC026785.3	0	0	2.2171	1.2099	3.03081	0.0829314	0.998839
ENSG00000167508	MVD	10.0092	8.83097	16.3045	23.6223	1.07726	0.0832388	0.998839
ENSG00000266412	NCOA4	98.7661	99.1951	53.7866	59.7668	-0.793297	0.0832747	0.998839
ENSG00000267590	NDUFA3P1	0.849683	1.5971	0	0	-3.02465	0.0835601	0.998839
ENSG00000279192	PWAR5	1.32983	1.85626	0.127737	0.24785	-3.02465	0.0835601	0.998839
ENSG00000267857	AL133499.1	1.40868	1.54457	0	0	-3.02465	0.0835601	0.998839
ENSG00000251374	AC010598.1	1.03942	1.95374	0	0.478254	-3.02465	0.0835601	0.998839
ENSG00000230836	LINC01293	1.31077	1.74849	0.499111	0.350191	-3.02465	0.0835601	0.998839
ENSG00000235301	HLA-Z	0.713733	1.78876	0	0	-3.02465	0.0835601	0.998839
ENSG00000259556	AC090971.3	1.43981	1.73979	0.390206	0.331241	-3.02465	0.0835601	0.998839
ENSG00000255893	AP000786.1	1.28988	1.84725	0	0	-3.02465	0.0835601	0.998839
ENSG00000251179	TMEM92-AS1	0.999227	1.52044	0.240714	0.262721	-3.02465	0.0835601	0.998839
ENSG00000259645	AC027237.4	1.23412	1.64313	0.130069	0	-3.02465	0.0835601	0.998839
ENSG00000232536	AL365436.2	0.50884	1.53031	0.171612	0.0936506	-3.02465	0.0835601	0.998839
ENSG00000226058	AC092570.1	0.913092	1.57327	0.0962342	0.210065	-3.02465	0.0835601	0.998839
ENSG00000234523	NDUFB1P2	0.608296	1.90564	0	0	-3.02465	0.0835601	0.998839
ENSG00000162924	REL	1.26814	1.53817	0.219329	0.0935084	-3.02465	0.0835601	0.998839
ENSG00000225234	TRAPPC12-AS1	0.884306	1.84687	0.397655	0.162754	-3.02465	0.0835601	0.998839
ENSG00000233133	AC104451.1	0.608296	1.52451	0	0	-3.02465	0.0835601	0.998839
ENSG00000225080	PFN1P4	0.665796	1.50176	0.112273	0.122538	-3.02465	0.0835601	0.998839
ENSG00000260279	AC137932.1	1.66432	1.31944	0.0859147	0.250052	-3.0243	0.0835949	0.998839
ENSG00000257642	KCCAT198	1.56007	0.733097	0.328844	0.358909	-3.0243	0.0835949	0.998839
ENSG00000236305	SLC12A9-AS1	1.74081	0.727137	0.122314	0	-3.0243	0.0835949	0.998839
ENSG00000230953	AC099677.1	2.44709	1.14992	0	0.281487	-3.0243	0.0835949	0.998839
ENSG00000257964	AC020612.3	1.5026	0.82377	0	0.172843	-3.0243	0.0835949	0.998839
ENSG00000257489	AC010203.1	1.71448	0.954853	0.128495	0.0701213	-3.0243	0.0835949	0.998839
ENSG00000227758	AL645939.2	1.66538	1.49063	0	0.218934	-3.0243	0.0835949	0.998839
ENSG00000279386	AC021106.3	1.51215	0.505299	0.169996	0.371075	-3.0243	0.0835949	0.998839
ENSG00000254328	AC008429.4	2.05885	0.737125	0	0	-3.0243	0.0835949	0.998839
ENSG00000236359	OR51B8P	1.87947	0.697825	0.293458	0	-3.0243	0.0835949	0.998839
ENSG00000285979	AC009090.6	1.61015	0.951737	0.332997	0.209677	-3.0243	0.0835949	0.998839
ENSG00000224276	AL355388.1	2.13586	1.17094	0.112553	0.245687	-3.0243	0.0835949	0.998839
ENSG00000234630	AC245060.2	1.73666	1.0241	0.430667	0	-3.0243	0.0835949	0.998839
ENSG00000253166	AC131281.1	2.28482	1.22704	0.275206	0	-3.0243	0.0835949	0.998839
ENSG00000232334	AL683842.1	1.63139	0.894379	0.0859693	0	-3.0243	0.0835949	0.998839
ENSG00000159905	ZNF221	1.61555	1.2838	0.348845	0.453259	-3.0243	0.0835949	0.998839
ENSG00000250995	AL391280.1	1.71377	1.13692	0.339991	0.463844	-3.0243	0.0835949	0.998839
ENSG00000232034	AC092168.2	1.64248	1.21621	0.440637	0.137406	-3.0243	0.0835949	0.998839
ENSG00000260466	AC126696.2	2.15351	1.28503	0.25939	0.471841	-3.0243	0.0835949	0.998839
ENSG00000265474	AC010761.4	1.64392	1.02999	0.173259	0	-3.0243	0.0835949	0.998839
ENSG00000232803	SLCO4A1-AS1	2.33801	1.39929	0.470757	0.417459	-3.0243	0.0835949	0.998839
ENSG00000229057	RPS3AP54	1.60444	0.822487	0.368942	0.201336	-3.0243	0.0835949	0.998839
ENSG00000280347	AC000123.3	1.60321	1.13258	0.362885	0.247539	-3.0243	0.0835949	0.998839
ENSG00000142544	CTU1	12.4655	8.58166	20.134	22.6356	1.03735	0.0838516	0.998839
ENSG00000240364	RPL31P59	2.74099	3.63678	0.407836	1.03862	-2.80431	0.0843265	0.998839
ENSG00000091136	LAMB1	30.6318	29.3777	14.2166	17.3803	-0.949445	0.0847133	0.998839
ENSG00000130303	BST2	251.481	263.938	408.262	443.078	0.727679	0.0856544	0.998839
ENSG00000103363	ELOB	199.599	188.509	310.415	335.476	0.732782	0.0858343	0.998839
ENSG00000185164	NOMO2	16.6942	16.4515	10.001	5.15707	-1.13427	0.0858943	0.998839
ENSG00000153922	CHD1	9.85769	10.2318	4.41955	4.09204	-1.31876	0.0859144	0.998839
ENSG00000104517	UBR5	10.346	10.1656	4.26676	4.09215	-1.31876	0.0859144	0.998839
ENSG00000064419	TNPO3	28.6081	29.25	14.0633	16.0549	-0.94792	0.0861578	0.998839
ENSG00000075151	EIF4G3	17.7783	17.6434	10.1594	7.41778	-1.07929	0.0865293	0.998839
ENSG00000233016	SNHG7	18.332	15.2065	26.2285	37.5035	0.958959	0.0871227	0.998839
ENSG00000085365	SCAMP1	9.78133	10.4966	2.71369	4.67904	-1.31876	0.0874887	0.998839
ENSG00000079387	SENP1	10.2553	10.1961	3.31636	5.274	-1.31876	0.0874887	0.998839
ENSG00000054148	PHPT1	65.1857	73.1537	110.455	126.329	0.77713	0.0880981	0.998839
ENSG00000184281	TSSC4	11.2737	11.2008	21.1666	22.7683	1.00317	0.0887327	0.998839
ENSG00000165916	PSMC3	134.954	144.56	211.729	258.226	0.750298	0.0887449	0.998839
ENSG00000166908	PIP4K2C	25.2965	25.5585	13.8316	12.3636	-0.968859	0.0887488	0.998839
ENSG00000101972	STAG2	31.7963	34.1496	16.6103	17.8521	-0.912014	0.0889445	0.998839
ENSG00000140988	RPS2	811.402	757.627	1309.16	1241.26	0.703926	0.0898591	0.998839
ENSG00000179833	SERTAD2	8.84772	8.86324	4.07888	3.21911	-1.3594	0.0899896	0.998839
ENSG00000138593	SECISBP2L	8.73193	8.92168	3.32576	3.76006	-1.3594	0.0899896	0.998839
ENSG00000135837	CEP350	8.61661	8.53665	3.75879	3.36875	-1.3594	0.0899896	0.998839
ENSG00000083845	RPS5	167.649	175.606	288.061	278.51	0.72404	0.0900119	0.998839
ENSG00000101210	EEF1A2	87.9593	94.2103	135.494	174.728	0.771405	0.091105	0.998839
ENSG00000158864	NDUFS2	31.0819	29.9084	55.313	53.4348	0.827358	0.0914941	0.998839
ENSG00000167978	SRRM2	56.2053	49.0776	33.4949	25.0868	-0.852918	0.0915911	0.998839
ENSG00000225630	MTND2P28	7.89619	15.5488	5.74981	4.05783	-1.2605	0.0916268	0.998839
ENSG00000153207	AHCTF1	23.0952	21.3857	11.8454	10.3879	-0.99673	0.0917758	0.998839
ENSG00000103253	HAGHL	8.09987	6.59746	13.7869	17.8611	1.09637	0.0918131	0.998839
ENSG00000107984	DKK1	42.7561	40.5633	62.8109	84.7204	0.820366	0.0924219	0.998839
ENSG00000237004	ZNRF2P1	12.374	12.9102	5.69918	5.46778	-1.18132	0.0925525	0.998839
ENSG00000254166	CASC19	13.2885	12.1755	6.26362	5.39005	-1.18118	0.0925595	0.998839
ENSG00000272086	AC025181.2	3.27054	2.67644	6.69692	9.21325	1.41821	0.0928027	0.998839
ENSG00000115268	RPS15	214.922	212.975	327.785	374.673	0.719097	0.0928574	0.998839
ENSG00000124486	USP9X	29.3836	30.2674	17.0327	14.215	-0.925316	0.093148	0.998839
ENSG00000163104	SMARCAD1	8.59804	9.30788	4.58273	2.40332	-1.3594	0.0934651	0.998839
ENSG00000149573	MPZL2	8.14269	7.88909	3.35204	2.58064	-1.41186	0.0934702	0.998839
ENSG00000174197	MGA	8.42784	8.16296	2.53656	3.20103	-1.41186	0.0934702	0.998839
ENSG00000005483	KMT2E	7.70679	8.05144	3.32967	3.17515	-1.41186	0.0934702	0.998839
ENSG00000168143	FAM83B	7.6737	8.13328	2.60799	2.55089	-1.41186	0.0934702	0.998839
ENSG00000083223	TUT7	7.90938	8.49106	3.28393	3.09942	-1.41186	0.0934702	0.998839
ENSG00000180008	SOCS4	7.81327	7.72406	2.97346	3.27329	-1.41186	0.0934702	0.998839
ENSG00000197603	CPLANE1	7.78952	7.80795	2.96502	2.6897	-1.41186	0.0934702	0.998839
ENSG00000115904	SOS1	8.24072	8.05984	2.5678	3.39285	-1.41186	0.0934702	0.998839
ENSG00000151208	DLG5	8.08865	8.30725	2.78159	2.97835	-1.41186	0.0934702	0.998839
ENSG00000117335	CD46	130.37	128.618	76.4031	78.0594	-0.746841	0.0935558	0.998839
ENSG00000135940	COX5B	138.487	131.922	213.986	231.362	0.724079	0.0941071	0.998839
ENSG00000169908	TM4SF1	240.491	232.306	453.209	336.401	0.744458	0.0944589	0.998839
ENSG00000181788	SIAH2	17.3456	13.9437	25.8351	32.9593	0.931804	0.0946312	0.998839
ENSG00000181222	POLR2A	41.5362	43.2818	24.4387	23.2003	-0.851662	0.0947247	0.998839
ENSG00000148803	FUOM	9.04674	11.8589	20.3173	21.5993	1.00294	0.0948689	0.998839
ENSG00000233493	TMEM238	7.28008	4.29302	11.2835	14.2362	1.18793	0.0950512	0.998839
ENSG00000067900	ROCK1	7.58177	7.70801	4.05323	2.32272	-1.41186	0.0951747	0.998839
ENSG00000116704	SLC35D1	8.00952	8.46916	3.6403	1.85465	-1.41186	0.0951747	0.998839
ENSG00000147526	TACC1	8.12141	7.78831	4.20233	2.03932	-1.41186	0.0951747	0.998839
ENSG00000164105	SAP30	17.235	12.2977	22.396	35.4524	0.97842	0.0954877	0.998839
ENSG00000174307	PHLDA3	41.0601	36.5746	65.5721	69.1652	0.794709	0.0955247	0.998839
ENSG00000109113	RAB34	31.2969	26.9524	45.2017	58.9937	0.84579	0.095545	0.998839
ENSG00000017483	SLC38A5	79.6816	77.1218	120.065	144.467	0.752995	0.0959435	0.998839
ENSG00000131746	TNS4	25.9422	25.4502	9.58175	15.6816	-0.96877	0.0960577	0.998839
ENSG00000232533	AC093673.1	9.2521	5.1758	10.587	19.7649	1.15044	0.0961074	0.998839
ENSG00000142507	PSMB6	118.114	114.608	171.839	217.384	0.742646	0.0965522	0.998839
ENSG00000133265	HSPBP1	27.546	27.5273	51.0291	47.8684	0.825172	0.0966432	0.998839
ENSG00000095906	NUBP2	19.5299	19.7345	34.8263	38.1685	0.871067	0.0966481	0.998839
ENSG00000125676	THOC2	15.2563	14.8751	8.32234	6.27436	-1.09636	0.0966971	0.998839
ENSG00000076685	NT5C2	14.6076	15.1304	8.10589	6.10498	-1.09636	0.0966971	0.998839
ENSG00000130731	METTL26	42.4145	42.6663	63.6313	84.3345	0.803202	0.0970915	0.998839
ENSG00000123159	GIPC1	48.9245	46.4261	71.8076	92.3629	0.790947	0.0972043	0.998839
ENSG00000100290	BIK	11.0655	9.07987	19.3701	20.8309	1.00333	0.0972808	0.998839
ENSG00000115306	SPTBN1	17.1577	17.6215	8.74676	7.72819	-1.03871	0.0975283	0.998839
ENSG00000130821	SLC6A8	46.442	42.8238	69.9255	83.3069	0.78491	0.0977701	0.998839
ENSG00000175390	EIF3F	14.7178	14.0686	29.9584	24.6641	0.926614	0.097858	0.998839
ENSG00000147813	NAPRT	21.1756	19.0843	30.7244	43.4686	0.890802	0.0978854	0.998839
ENSG00000196712	NF1	6.53094	6.5496	3.05606	2.3005	-1.48225	0.0979189	0.998839
ENSG00000115760	BIRC6	6.71448	6.96401	2.51221	2.33088	-1.48225	0.0979189	0.998839
ENSG00000150995	ITPR1	7.03947	7.19251	2.77437	1.77583	-1.48225	0.0979189	0.998839
ENSG00000127603	MACF1	7.02451	6.76069	2.55034	2.48967	-1.48225	0.0979189	0.998839
ENSG00000107731	UNC5B	6.69027	7.31479	2.92931	2.05221	-1.48225	0.0979189	0.998839
ENSG00000114127	XRN1	6.7013	7.05941	2.86277	2.33104	-1.48225	0.0979189	0.998839
ENSG00000113742	CPEB4	7.18111	7.41833	2.41224	2.64716	-1.48225	0.0979189	0.998839
ENSG00000005810	MYCBP2	6.92248	6.66367	2.43148	2.60435	-1.48225	0.0979189	0.998839
ENSG00000172380	GNG12	49.564	48.974	31.9969	23.4413	-0.844801	0.097928	0.998839
ENSG00000170430	MGMT	6.5765	6.22319	14.3637	13.8211	1.11019	0.0983426	0.998839
ENSG00000130520	LSM4	59.2912	57.9988	93.829	103.416	0.754879	0.0987054	0.998839
ENSG00000204237	OXLD1	6.28978	5.2405	9.1114	15.7325	1.18771	0.0990265	0.998839
ENSG00000126432	PRDX5	318.423	355.298	461.599	669.619	0.753195	0.0990333	0.998839
ENSG00000006327	TNFRSF12A	91.534	86.4251	139.847	154.711	0.732101	0.0992294	0.998839
ENSG00000111799	COL12A1	14.2306	14.4465	5.98482	6.90693	-1.10374	0.100327	0.998839
ENSG00000138758	2020-09-11	13.8214	14.1052	6.3133	7.29315	-1.10374	0.100327	0.998839
ENSG00000169715	MT1E	5.90255	7.524	11.5838	18.1214	1.10251	0.100463	0.998839
ENSG00000162910	MRPL55	17.4838	12.4127	27.5924	27.3987	0.926874	0.100638	0.998839
ENSG00000004779	NDUFAB1	57.2437	50.8119	92.0731	89.6228	0.756222	0.10091	0.998839
ENSG00000226330	AL606489.1	12.997	15.3204	6.9651	5.67607	-1.10388	0.100975	0.998839
ENSG00000163558	PRKCI	47.5731	48.6694	27.8407	26.8523	-0.81541	0.101393	0.998839
ENSG00000013588	GPRC5A	180.626	179.379	80.134	128.456	-0.788228	0.101437	0.998839
ENSG00000157741	UBN2	6.12201	5.7311	1.91707	2.25468	-1.58179	0.101526	0.998839
ENSG00000164300	SERINC5	6.42696	6.26626	1.88647	2.47588	-1.58179	0.101526	0.998839
ENSG00000139112	GABARAPL1	30.7215	28.0068	12.4157	19.1206	-0.925155	0.101828	0.998839
ENSG00000183011	NAA38	22.4809	23.8555	35.5635	46.5475	0.854552	0.101907	0.998839
ENSG00000224470	ATXN1L	10.7975	9.71388	4.11076	4.87873	-1.21914	0.101968	0.998839
ENSG00000251474	RPL32P3	6.79822	5.34661	2.33486	2.19833	-1.58157	0.102463	0.998839
ENSG00000133789	SWAP70	24.9112	26.4302	8.89495	16.7855	-0.968861	0.102866	0.998839
ENSG00000126267	COX6B1	125.876	137.525	212.553	217.461	0.706835	0.102958	0.998839
ENSG00000103260	METRN	20.6175	13.6264	32.3223	33.1692	0.896661	0.103025	0.998839
ENSG00000108639	SYNGR2	22.3107	21.1081	37.7113	38.91	0.843741	0.103132	0.998839
ENSG00000160972	PPP1R16A	6.23891	5.72409	11.9712	13.6389	1.11865	0.103839	0.998839
ENSG00000122705	CLTA	87.4997	82.4144	133.966	144.412	0.721313	0.104454	0.998839
ENSG00000186174	BCL9L	19.1573	19.4188	10.6088	7.67838	-0.996829	0.104914	0.998839
ENSG00000113448	PDE4D	12.5783	12.6811	5.96969	5.60928	-1.11231	0.105113	0.998839
ENSG00000272473	AC006273.1	1.80299	1.09071	3.93152	5.54964	1.7403	0.105344	0.998839
ENSG00000188747	NOXA1	2.48828	1.43911	4.41118	6.07679	1.7403	0.105344	0.998839
ENSG00000107874	CUEDC2	39.1618	38.7173	55.6821	79.9606	0.80523	0.105552	0.998839
ENSG00000224543	SNRPGP15	5.06365	4.83448	2.43967	0.665678	-1.73379	0.105763	0.998839
ENSG00000010818	HIVEP2	4.6404	4.75364	1.85065	1.3235	-1.73379	0.105763	0.998839
ENSG00000119547	ONECUT2	5.37476	5.41288	1.95448	1.48988	-1.73379	0.105763	0.998839
ENSG00000112159	MDN1	4.81143	4.51829	1.76877	1.41144	-1.73379	0.105763	0.998839
ENSG00000110367	DDX6	12.447	13.7041	6.15247	6.26729	-1.11245	0.105806	0.998839
ENSG00000076108	BAZ2A	23.1712	23.1684	11.5914	11.5819	-0.935429	0.106074	0.998839
ENSG00000007520	TSR3	48.7928	36.4803	71.2411	75.099	0.783992	0.106352	0.998839
ENSG00000111669	TPI1	234.224	230.948	332.988	423.911	0.706251	0.106375	0.998839
ENSG00000068366	ACSL4	38.0843	38.208	12.7486	26.9146	-0.922829	0.106439	0.998839
ENSG00000163840	DTX3L	16.475	19.3302	10.7143	6.39677	-1.03883	0.106439	0.998839
ENSG00000214429	CYCSP6	3.89954	5.77496	2.24175	0.97868	-1.73403	0.106612	0.998839
ENSG00000254909	AP003392.2	3.86034	5.80486	1.08495	1.6578	-1.73403	0.106612	0.998839
ENSG00000254198	AC113191.1	5.84447	4.49409	2.0159	1.46681	-1.73355	0.106681	0.998839
ENSG00000270871	AC015849.3	5.59432	4.12367	2.2197	1.21132	-1.73355	0.106681	0.998839
ENSG00000167799	NUDT8	3.81061	4.45673	10.8321	8.11541	1.2511	0.106924	0.998839
ENSG00000179526	SHARPIN	20.3503	16.7274	32.8246	34.0733	0.85997	0.107065	0.998839
ENSG00000091409	ITGA6	20.3779	20.946	11.0607	9.78719	-0.962115	0.107113	0.998839
ENSG00000132356	PRKAA1	35.374	37.1318	19.964	20.258	-0.844895	0.107119	0.998839
ENSG00000185591	SP1	28.7352	29.9251	16.1372	15.6258	-0.879512	0.107165	0.998839
ENSG00000131668	BARX1	17.1404	14.5708	27.38	32.1286	0.885935	0.107445	0.998839
ENSG00000249602	AL589765.4	1.40131	1.22919	3.78085	3.6107	2.00317	0.107723	0.998839
ENSG00000174233	ADCY6	21.5711	19.3498	9.97668	10.9356	-0.961908	0.108112	0.998839
ENSG00000109920	FNBP4	21.5924	19.2952	10.7725	9.75995	-0.961908	0.108112	0.998839
ENSG00000124275	MTRR	30.2826	30.7107	13.6624	18.8838	-0.883212	0.108412	0.998839
ENSG00000088986	DYNLL1	86.5857	90.988	134.791	156.943	0.717197	0.108419	0.998839
ENSG00000108021	FAM208B	10.3592	9.29672	5.13109	3.45181	-1.24467	0.1088	0.998839
ENSG00000164080	RAD54L2	3.96851	3.76908	1.2983	1.48723	-1.99682	0.108844	0.998839
ENSG00000185900	POMK	3.99265	4.46713	1.27442	0.682347	-1.99682	0.108844	0.998839
ENSG00000269825	AC022150.4	4.19143	4.21595	0.982549	0.91671	-1.99682	0.108844	0.998839
ENSG00000153406	NMRAL1	20.0908	19.4927	33.1016	36.6843	0.847104	0.108877	0.998839
ENSG00000167674	HDGFL2	9.84932	9.64281	19.4961	19.7087	0.966646	0.109399	0.998839
ENSG00000147400	CETN2	15.4648	17.6742	35.255	25.7798	0.889333	0.109538	0.998839
ENSG00000261156	LINC01989	3.21013	5.22417	1.08968	0.767293	-1.99709	0.109608	0.998839
ENSG00000270696	AC005034.3	5.17835	3.45567	0.981733	1.32526	-1.99656	0.109684	0.998839
ENSG00000139194	RBP5	4.69218	2.98888	0.758275	0.68367	-1.99656	0.109684	0.998839
ENSG00000100216	TOMM22	17.7619	18.1549	34.2778	30.6893	0.855614	0.109888	0.998839
ENSG00000168393	DTYMK	11.0948	12.206	19.6851	23.5549	0.938967	0.110456	0.998839
ENSG00000175550	DRAP1	102.591	113.496	155.071	201.465	0.723882	0.110685	0.998839
ENSG00000124562	SNRPC	106.809	102.01	169.155	168.997	0.696757	0.11092	0.998839
ENSG00000129255	MPDU1	15.2896	12.7387	25.2308	26.8747	0.896386	0.11123	0.998839
ENSG00000138182	KIF20B	11.6342	11.573	6.42981	5.32795	-1.12236	0.111249	0.998839
ENSG00000153201	RANBP2	26.0862	25.2457	16.0731	10.6433	-0.914322	0.111295	0.998839
ENSG00000163125	RPRD2	12.8648	13.104	7.58774	4.10408	-1.11231	0.111459	0.998839
ENSG00000130508	PXDN	27.2001	28.9539	18.4032	11.5963	-0.897378	0.112556	0.998839
ENSG00000146540	C7orf50	13.3366	14.6299	23.7906	28.1898	0.896125	0.112667	0.998839
ENSG00000135346	CGA	162.863	151.896	103.369	89.8934	-0.703479	0.112836	0.998839
ENSG00000139793	MBNL2	19.872	19.1203	11.0352	8.77209	-0.960249	0.112939	0.998839
ENSG00000139218	SCAF11	19.7224	19.4998	11.0045	9.42735	-0.960249	0.112939	0.998839
ENSG00000130724	CHMP2A	38.4943	43.3536	62.8991	74.434	0.761198	0.113301	0.998839
ENSG00000128626	MRPS12	28.8872	26.093	49.0704	45.5381	0.79179	0.11344	0.998839
ENSG00000124789	NUP153	25.2736	24.1171	14.6479	10.6526	-0.911053	0.113554	0.998839
ENSG00000198947	DMD	8.25738	8.5595	3.40831	4.08722	-1.27703	0.113563	0.998839
ENSG00000186566	GPATCH8	8.91434	8.13844	4.13132	3.28941	-1.27684	0.113586	0.998839
ENSG00000068650	ATP11A	8.70014	8.44036	3.65133	2.55035	-1.27684	0.113586	0.998839
ENSG00000011405	PIK3C2A	14.4817	14.8237	7.53212	5.98894	-1.04752	0.113838	0.998839
ENSG00000169230	PRELID1	59.6396	55.6661	96.5744	94.0804	0.722708	0.113843	0.998839
ENSG00000161677	JOSD2	8.52096	8.72817	13.6236	22.1899	1.00317	0.113884	0.998839
ENSG00000167543	TP53I13	9.15984	9.11503	13.6883	21.9677	1.00317	0.113884	0.998839
ENSG00000092621	PHGDH	10.0416	9.82487	13.9951	26.4446	1.00317	0.11392	0.998839
ENSG00000167815	PRDX2	43.6322	49.7079	74.8493	82.3514	0.743038	0.113946	0.998839
ENSG00000214212	C19orf38	34.1019	37.3753	48.2485	77.0537	0.819101	0.114087	0.998839
ENSG00000217275	AL031777.1	1.18002	0.403277	2.71346	3.06025	2.58822	0.114333	0.998839
ENSG00000089159	PXN	24.3396	24.2417	16.2325	9.42943	-0.937936	0.114439	0.998839
ENSG00000204397	CARD16	11.892	10.4512	19.5723	22.062	0.936208	0.11469	0.998839
ENSG00000112306	RPS12	558.401	573.621	920.86	859.131	0.656128	0.114979	0.998839
ENSG00000105372	RPS19	228.986	235.719	365.799	370.171	0.665598	0.115058	0.998839
ENSG00000009954	BAZ1B	38.6846	36.264	23.5364	18.1731	-0.833232	0.115084	0.998839
ENSG00000244124	ATP1B3-AS1	3.27444	3.3896	1.44044	0	-2.58178	0.115387	0.998839
ENSG00000227113	AC073210.1	2.76879	3.18044	0.389085	1.4863	-2.58178	0.115387	0.998839
ENSG00000198832	SELENOM	20.8779	19.2374	32.9688	37.6677	0.831093	0.115447	0.998839
ENSG00000089157	RPLP0	355.605	346.189	545.024	560.059	0.657716	0.115721	0.998839
ENSG00000135677	GNS	48.206	50.1487	37.3267	14.071	-0.939171	0.116184	0.998839
ENSG00000197111	PCBP2	19.3292	18.4411	31.1598	34.7171	0.838166	0.116452	0.998839
ENSG00000141458	NPC1	20.6182	21.1089	12.3178	10.4938	-0.929715	0.11676	0.998839
ENSG00000212864	RNF208	7.26146	6.47452	13.5794	12.8077	1.05772	0.116763	0.998839
ENSG00000163702	IL17RC	9.49155	6.79649	15.8366	15.5376	1.00335	0.117056	0.998839
ENSG00000110717	NDUFS8	24.9838	24.7966	38.508	47.7028	0.802258	0.117093	0.998839
ENSG00000135390	ATP5MC2	61.8056	60.1705	90.6975	109.654	0.723528	0.117125	0.998839
ENSG00000101846	STS	18.6587	18.3923	10.3958	9.17066	-0.958299	0.117481	0.998839
ENSG00000131188	PRR7	9.66682	5.3375	12.8117	18.3197	1.05097	0.117513	0.998839
ENSG00000171813	PWWP2B	21.828	20.2677	34.2207	40.1366	0.820407	0.117826	0.998839
ENSG00000174851	YIF1A	36.7708	39.681	55.5699	75.075	0.769709	0.11801	0.998839
ENSG00000051382	PIK3CB	10.065	11.9374	4.9216	4.86954	-1.13449	0.118109	0.998839
ENSG00000174775	HRAS	19.8067	18.9947	28.8964	41.0502	0.847105	0.118194	0.998839
ENSG00000108256	NUFIP2	30.3814	32.9148	16.3563	19.0866	-0.84494	0.118283	0.998839
ENSG00000185262	UBALD2	27.5544	24.1885	34.3841	60.4445	0.857502	0.118862	0.998839
ENSG00000116649	SRM	69.3239	64.7458	112.716	104.723	0.705345	0.118875	0.998839
ENSG00000137818	RPLP1	264.361	275.737	413.683	436.113	0.657605	0.118915	0.998839
ENSG00000050405	LIMA1	13.2872	13.9848	6.89476	5.89532	-1.05134	0.11902	0.998839
ENSG00000110422	HIPK3	12.989	13.5708	7.48072	6.49333	-1.05134	0.11902	0.998839
ENSG00000125458	NT5C	8.92735	9.09465	13.0719	22.8898	1.00317	0.119192	0.998839
ENSG00000174939	ASPHD1	23.6856	20.4253	33.2257	45.3185	0.829339	0.119268	0.998839
ENSG00000172889	EGFL7	27.3835	27.772	46.6542	46.694	0.776358	0.119454	0.998839
ENSG00000188986	NELFB	72.1207	67.7	111.078	115.519	0.700512	0.119464	0.998839
ENSG00000124198	ARFGEF2	15.8765	15.8154	9.00659	7.071	-0.996829	0.119497	0.998839
ENSG00000169504	CLIC4	85.0288	88.8658	56.9821	47.5835	-0.725593	0.119552	0.998839
ENSG00000068079	IFI35	17.0384	16.0131	24.8431	34.5795	0.865727	0.119839	0.998839
ENSG00000014123	UFL1	6.61607	7.65512	3.27143	3.39688	-1.31885	0.119858	0.998839
ENSG00000110841	PPFIBP1	6.67637	7.52839	3.40145	3.00449	-1.31885	0.119858	0.998839
ENSG00000172197	MBOAT1	7.96684	7.29113	2.94351	3.26754	-1.31866	0.119887	0.998839
ENSG00000184307	ZDHHC23	7.5443	7.38633	2.95286	2.58792	-1.31866	0.119887	0.998839
ENSG00000010256	UQCRC1	112.469	112.371	171.023	186.522	0.67963	0.119946	0.998839
ENSG00000154277	UCHL1	3.40134	3.40977	6.05213	8.63457	1.3251	0.120031	0.998839
ENSG00000205213	LGR4	26.7734	25.7839	13.5473	15.0811	-0.866726	0.120221	0.998839
ENSG00000138495	COX17	15.4034	16.2755	27.0554	28.8712	0.856268	0.12023	0.998839
ENSG00000187840	EIF4EBP1	78.7734	76.3931	100.615	160.681	0.760522	0.120573	0.998839
ENSG00000167721	TSR1	29.9749	30.5331	23.1326	7.87097	-0.973413	0.120756	0.998839
ENSG00000161813	LARP4	28.7183	29.4791	18.038	14.0336	-0.854811	0.121157	0.998839
ENSG00000144824	PHLDB2	20.2352	20.087	9.59585	10.6772	-0.92644	0.121407	0.998839
ENSG00000105281	SLC1A5	32.8859	35.3309	42.7092	77.7489	0.834496	0.12144	0.998839
ENSG00000071859	FAM50A	43.5205	42.4368	62.7338	80.8466	0.746889	0.121543	0.998839
ENSG00000147162	OGT	32.4388	29.3417	15.7039	17.7873	-0.839988	0.12157	0.998839
ENSG00000131143	COX4I1	72.2074	73.0695	118.815	115.266	0.693606	0.121601	0.998839
ENSG00000264281	AC016596.1	48.726	36.1191	74.6445	68.2064	0.754039	0.121629	0.998839
ENSG00000125835	SNRPB	118.118	109.645	179.688	182.702	0.674205	0.121793	0.998839
ENSG00000166575	TMEM135	7.49207	7.50798	2.06377	4.2307	-1.31885	0.121826	0.998839
ENSG00000181588	MEX3D	9.67297	7.7199	18.1961	16.662	0.962698	0.121914	0.998839
ENSG00000149357	LAMTOR1	27.4587	25.3295	43.5904	44.6321	0.77855	0.121964	0.998839
ENSG00000128228	SDF2L1	44.8113	40.4668	93.0604	54.863	0.803386	0.122032	0.998839
ENSG00000111912	NCOA7	13.0471	14.1276	5.48301	8.18904	-1.05135	0.12213	0.998839
ENSG00000148110	MFSD14B	33.4797	30.9367	17.2873	18.7959	-0.82683	0.123091	0.998839
ENSG00000063245	EPN1	7.76392	7.36431	14.13	15.5392	1.00326	0.123255	0.998839
ENSG00000164104	HMGB2	44.5408	43.3653	72.5232	71.9288	0.723704	0.12326	0.998839
ENSG00000174917	C19orf70	13.8878	16.8239	26.4863	29.9175	0.856144	0.12329	0.998839
ENSG00000101255	TRIB3	26.8118	23.3036	45.147	41.4853	0.785756	0.123337	0.998839
ENSG00000136068	FLNB	50.1115	51.7704	28.3413	31.5503	-0.762416	0.123352	0.998839
ENSG00000130313	PGLS	8.17898	9.91921	15.8373	19.102	0.96236	0.123377	0.998839
ENSG00000143774	GUK1	41.5098	39.736	64.1617	72.1336	0.733141	0.123403	0.998839
ENSG00000269586	CT45A10	5.44821	3.97698	11.1943	8.71302	1.15529	0.123757	0.998839
ENSG00000134294	SLC38A2	151.063	157.261	91.6692	100.222	-0.678712	0.123851	0.998839
ENSG00000108828	VAT1	94.7058	91.9095	158.091	141.252	0.680321	0.124594	0.998839
ENSG00000143314	MRPL24	53.53	55.2457	79.7232	99.4504	0.718777	0.124814	0.998839
ENSG00000135823	STX6	10.1903	10.0354	5.49801	3.71144	-1.14883	0.124988	0.998839
ENSG00000138081	FBXO11	9.76919	10.3074	5.06592	4.31741	-1.14883	0.124988	0.998839
ENSG00000214655	ZSWIM8	14.9289	14.5155	7.8316	7.13539	-0.996828	0.124995	0.998839
ENSG00000151348	EXT2	21.2459	24.9228	16.0009	8.36846	-0.935629	0.12553	0.998839
ENSG00000173237	C11orf86	108.593	99.7982	130.991	221.526	0.75946	0.125662	0.998839
ENSG00000070214	SLC44A1	12.3402	12.7136	5.61763	6.45498	-1.05579	0.125678	0.998839
ENSG00000011566	MAP4K3	11.8583	12.5489	6.04066	5.56989	-1.05579	0.125678	0.998839
ENSG00000101109	STK4	12.2809	12.9574	6.49032	6.05236	-1.05579	0.125678	0.998839
ENSG00000182158	CREB3L2	12.5297	12.1059	5.52104	5.7119	-1.05565	0.12569	0.998839
ENSG00000187051	RPS19BP1	11.9208	9.32288	16.9957	23.4061	0.933021	0.126097	0.998839
ENSG00000126768	TIMM17B	47.8678	50.767	70.9599	93.2714	0.731286	0.126231	0.998839
ENSG00000170266	GLB1	21.098	21.3655	14.4999	8.33044	-0.929715	0.126283	0.998839
ENSG00000087077	TRIP6	61.9741	57.4308	91.0248	101.597	0.70092	0.126918	0.998839
ENSG00000156531	PHF6	12.3274	12.7529	6.88044	5.162	-1.05579	0.127319	0.998839
ENSG00000115365	LANCL1	12.7967	12.1543	5.43771	6.66616	-1.05565	0.127332	0.998839
ENSG00000134954	ETS1	6.28972	7.01841	1.91293	3.19719	-1.37544	0.127781	0.998839
ENSG00000173889	PHC3	6.39424	7.0492	2.9184	2.33214	-1.37544	0.127781	0.998839
ENSG00000198743	SLC5A3	6.44154	6.86082	2.83841	2.40854	-1.37544	0.127781	0.998839
ENSG00000118412	CASP8AP2	6.55122	6.21446	3.48543	1.78448	-1.37523	0.127816	0.998839
ENSG00000124177	CHD6	6.86272	6.32985	2.735	1.68781	-1.37523	0.127816	0.998839
ENSG00000139613	SMARCC2	14.9984	15.2583	8.92126	6.34538	-0.996828	0.127998	0.998839
ENSG00000060749	QSER1	15.476	15.3617	8.77085	6.40441	-0.996828	0.127998	0.998839
ENSG00000165671	NSD1	14.736	15.0107	8.84732	5.98066	-0.996828	0.127998	0.998839
ENSG00000160710	ADAR	53.9498	54.9043	33.8923	30.6885	-0.742671	0.128245	0.998839
ENSG00000144028	SNRNP200	72.8921	76.5575	57.134	26.6995	-0.833408	0.128335	0.998839
ENSG00000188483	IER5L	16.9021	15.9345	23.391	36.7226	0.865729	0.128355	0.998839
ENSG00000131408	NR1H2	22.5359	24.5579	39.9506	41.8049	0.775669	0.128732	0.998839
ENSG00000138814	PPP3CA	9.84755	9.95946	3.30733	5.64135	-1.14883	0.128742	0.998839
ENSG00000142409	ZNF787	14.3485	13.0283	23.4952	25.9384	0.86306	0.128761	0.998839
ENSG00000175216	CKAP5	37.8058	38.3395	22.9317	21.278	-0.785326	0.129078	0.998839
ENSG00000162191	UBXN1	33.7417	33.7511	53.7613	58.6765	0.735886	0.12967	0.998839
ENSG00000185187	SIGIRR	6.69125	6.75389	13.3749	15.3868	1.00317	0.13027	0.998839
ENSG00000169692	AGPAT2	131.533	122.368	185.857	215.205	0.662057	0.131315	0.998839
ENSG00000246705	H2AFJ	4.3864	4.837	7.38334	13.1517	1.15505	0.13137	0.998839
ENSG00000184990	SIVA1	14.7163	14.3398	28.3599	24.2279	0.845694	0.131721	0.998839
ENSG00000179262	RAD23A	28.3278	27.8557	46.1659	48.1137	0.750404	0.131735	0.998839
ENSG00000237550	RPL9P9	13.5132	15.4365	24.2351	28.237	0.845566	0.131836	0.998839
ENSG00000108175	ZMIZ1	14.0463	13.6003	7.14511	6.67474	-0.996828	0.13196	0.998839
ENSG00000171988	JMJD1C	13.9993	13.8509	6.7297	6.87755	-0.996828	0.13196	0.998839
ENSG00000065613	SLK	20.9985	20.1639	12.0221	10.4957	-0.894897	0.132015	0.998839
ENSG00000155561	NUP205	39.0989	38.7028	25.7865	19.1506	-0.790379	0.132134	0.998839
ENSG00000173156	RHOD	71.5144	73.3885	113.067	117.991	0.67499	0.13222	0.998839
ENSG00000099204	ABLIM1	18.8387	19.3504	12.0399	7.82648	-0.922828	0.132298	0.998839
ENSG00000136807	CDK9	35.0086	33.7628	50.8207	64.4652	0.74017	0.132718	0.998839
ENSG00000214049	UCA1	8.83142	9.35414	3.71767	3.82028	-1.16675	0.132837	0.998839
ENSG00000071537	SEL1L	9.37433	9.40319	3.8245	4.14324	-1.16675	0.132837	0.998839
ENSG00000166681	BEX3	150.033	154.032	224.207	251.957	0.65002	0.132916	0.998839
ENSG00000135862	LAMC1	43.7168	45.4371	22.4971	30.4844	-0.772153	0.133237	0.998839
ENSG00000225178	RPSAP58	5.78703	4.83448	13.3673	10.318	1.06741	0.13345	0.998839
ENSG00000179091	CYC1	147.309	155.146	233.645	236.798	0.644269	0.133759	0.998839
ENSG00000107185	RGP1	8.37253	9.69978	4.49055	4.24347	-1.16693	0.133775	0.998839
ENSG00000030066	NUP160	57.1315	59.3975	40.0289	29.1334	-0.746333	0.133905	0.998839
ENSG00000173581	CCDC106	8.14115	6.23985	11.7791	15.5109	1.00337	0.134025	0.998839
ENSG00000020633	RUNX3	14.7938	14.9788	10.0286	4.85741	-0.996829	0.134365	0.998839
ENSG00000269893	SNHG8	23.3143	27.0348	36.0875	50.3276	0.785397	0.13442	0.998839
ENSG00000167775	CD320	23.556	25.9829	37.6413	47.0968	0.768616	0.134598	0.998839
ENSG00000180992	MRPL14	99.0221	107.367	161.851	162.163	0.656408	0.134742	0.998839
ENSG00000169855	ROBO1	8.64356	8.74024	4.50301	3.16624	-1.16675	0.134754	0.998839
ENSG00000244932	AL449212.1	8.90441	8.82269	4.62688	2.85843	-1.16675	0.134754	0.998839
ENSG00000172922	RNASEH2C	17.4306	16.3061	27.1016	30.9216	0.816817	0.135253	0.998839
ENSG00000188994	ZNF292	5.4476	5.63074	2.33783	2.09754	-1.45637	0.135408	0.998839
ENSG00000156030	ELMSAN1	6.12554	5.19853	1.95812	2.16271	-1.45615	0.13545	0.998839
ENSG00000279407	AC007191.1	6.02324	5.10647	1.98921	1.6612	-1.45615	0.13545	0.998839
ENSG00000108797	CNTNAP1	5.90645	5.3929	2.44148	1.62978	-1.45615	0.13545	0.998839
ENSG00000206503	HLA-A	188.915	185.221	253.566	338.496	0.66576	0.135537	0.998839
ENSG00000129757	CDKN1C	71.0061	65.1835	102.544	114.066	0.677377	0.135585	0.998839
ENSG00000103145	HCFC1R1	21.143	16.6175	30.8346	34.9943	0.799853	0.135658	0.998839
ENSG00000155115	GTF3C6	29.2484	32.5019	51.0981	52.2611	0.735323	0.135754	0.998839
ENSG00000100889	PCK2	2.49185	2.466	4.41749	6.94982	1.4626	0.135924	0.998839
ENSG00000278828	HIST1H3H	1.73096	1.6268	4.12298	6.6105	1.4626	0.135924	0.998839
ENSG00000267424	AC020934.1	2.10064	1.81538	3.66445	7.33237	1.4626	0.135924	0.998839
ENSG00000160256	FAM207A	59.6008	57.8922	81.5114	109.939	0.705534	0.136196	0.998839
ENSG00000092010	PSME1	65.9733	67.8693	104.51	107.841	0.671749	0.136568	0.998839
ENSG00000163714	U2SURP	28.6139	28.7608	16.705	16.3182	-0.810416	0.13675	0.998839
ENSG00000229119	AC026403.1	3.08478	5.45723	7.34381	11.0209	1.17284	0.136794	0.998839
ENSG00000116005	PCYOX1	24.3393	24.8887	15.8161	11.4129	-0.856698	0.13696	0.998839
ENSG00000165272	AQP3	102.36	99.6171	48.3315	73.5062	-0.724276	0.137266	0.998839
ENSG00000213465	ARL2	8.88742	9.75276	14.7486	20.6827	0.925085	0.137307	0.998839
ENSG00000171940	ZNF217	15.8486	15.4863	8.13446	8.40795	-0.950962	0.137327	0.998839
ENSG00000146674	IGFBP3	117.974	112.864	215.45	155.443	0.682864	0.137466	0.998839
ENSG00000038219	BOD1L1	5.76477	5.14719	2.85715	1.3573	-1.45614	0.137467	0.998839
ENSG00000046604	DSG2	50.7714	52.1998	32.2281	30.3121	-0.72916	0.137633	0.998839
ENSG00000112378	PERP	50.3357	51.9584	79.2841	84.6265	0.688245	0.137748	0.998839
ENSG00000163634	THOC7	25.6848	24.8536	38.9861	46.5542	0.757053	0.13785	0.998839
ENSG00000171246	NPTX1	27.2881	24.7679	18.5841	8.9584	-0.889822	0.137985	0.998839
ENSG00000139687	RB1	14.3532	14.1393	8.8281	4.80234	-0.996828	0.1384	0.998839
ENSG00000145494	NDUFS6	121.522	169.568	215.311	252.65	0.683222	0.138659	0.998839
ENSG00000196154	S100A4	525.586	520.07	763.401	838.817	0.618178	0.138888	0.998839
ENSG00000260025	AC009414.2	5.70402	7.33097	11.5918	14.2666	1.00307	0.139024	0.998839
ENSG00000185825	BCAP31	75.9693	82.5522	111.615	142.427	0.678848	0.139272	0.998839
ENSG00000131652	THOC6	15.9151	16.409	29.0944	27.0137	0.810526	0.139474	0.998839
ENSG00000172586	CHCHD1	59.3414	65.9476	96.7198	102.307	0.67386	0.140056	0.998839
ENSG00000131263	RLIM	21.4465	21.2227	11.9527	11.0996	-0.865585	0.140591	0.998839
ENSG00000205765	C5orf51	23.5659	22.837	10.8218	14.5783	-0.850931	0.140738	0.998839
ENSG00000166532	RIMKLB	16.6633	17.1762	8.94927	8.69298	-0.914367	0.141337	0.998839
ENSG00000257698	AC084033.3	3.42723	3.83451	6.74256	9.23629	1.19569	0.141799	0.998839
ENSG00000215301	DDX3X	57.9953	59.5122	37.7119	33.5209	-0.709594	0.141808	0.998839
ENSG00000164405	UQCRQ	24.3649	34.1772	43.9994	54.1126	0.759491	0.141852	0.998839
ENSG00000259256	LINC01895	17.225	13.1168	17.5396	37.5548	0.903915	0.142139	0.998839
ENSG00000140939	NOL3	12.6311	10.1559	18.5845	22.7038	0.87215	0.142169	0.998839
ENSG00000118985	ELL2	25.2821	25.2551	11.9179	15.7165	-0.833331	0.14262	0.998839
ENSG00000116691	MIIP	20.0002	19.5457	29.3106	39.691	0.789767	0.142727	0.998839
ENSG00000065060	UHRF1BP1	7.82852	7.86688	3.61235	2.58532	-1.18947	0.142824	0.998839
ENSG00000080345	RIF1	8.40108	8.37095	4.0299	3.16181	-1.18947	0.142824	0.998839
ENSG00000146247	PHIP	7.90105	7.7951	4.1585	3.06668	-1.18947	0.142824	0.998839
ENSG00000196367	TRRAP	7.76737	8.30251	4.23723	3.07075	-1.18947	0.142824	0.998839
ENSG00000140563	MCTP2	8.03899	7.78395	3.71768	3.10106	-1.18947	0.142824	0.998839
ENSG00000091640	SPAG7	17.8118	17.3679	26.2577	34.9572	0.804683	0.142914	0.998839
ENSG00000197180	CH17-340M24.3	1.43224	2.01908	4.07563	5.02487	1.58797	0.142935	0.998839
ENSG00000136381	IREB2	14.9801	15.6367	10.2623	6.21793	-0.951089	0.143366	0.998839
ENSG00000068305	MEF2A	12.7931	12.8442	7.75585	5.38483	-0.996828	0.143979	0.998839
ENSG00000145041	DCAF1	12.8882	12.5068	7.83533	4.71097	-0.996828	0.143979	0.998839
ENSG00000100162	CENPM	14.2104	13.2799	26.07	21.7764	0.833313	0.144053	0.998839
ENSG00000117448	AKR1A1	24.8183	25.1248	37.1223	47.4925	0.751631	0.144419	0.998839
ENSG00000259366	AC108449.2	4.46083	5.10379	1.88058	1.07087	-1.58191	0.144481	0.998839
ENSG00000115020	PIKFYVE	4.63545	4.43391	2.07086	1.20058	-1.58166	0.14453	0.998839
ENSG00000240970	RPL23AP64	5.04536	4.00928	2.28263	0.679451	-1.58166	0.14453	0.998839
ENSG00000241634	AC069499.1	5.36352	4.21711	1.50742	0.774227	-1.58166	0.14453	0.998839
ENSG00000078804	TP53INP2	4.88708	4.17257	2.24175	1.2117	-1.58166	0.14453	0.998839
ENSG00000151693	ASAP2	4.71347	4.19644	1.49886	1.58838	-1.58166	0.14453	0.998839
ENSG00000198887	SMC5	10.0414	10.7232	6.10671	4.26026	-1.0673	0.144555	0.998839
ENSG00000091039	OSBPL8	10.2602	11.2672	5.68221	4.4076	-1.0673	0.144555	0.998839
ENSG00000142541	RPL13A	507.168	565.48	816.83	816.048	0.610221	0.144902	0.998839
ENSG00000147065	MSN	94.0787	94.6018	59.8736	58.7641	-0.66427	0.144925	0.998839
ENSG00000063241	ISOC2	8.08779	7.47175	16.0242	13.3879	0.954355	0.144932	0.998839
ENSG00000130005	GAMT	8.06403	6.83904	12.5278	15.9691	0.954355	0.144932	0.998839
ENSG00000203812	HIST2H2AA3	1.46257	2.32147	3.45286	5.74254	1.58797	0.145172	0.998839
ENSG00000072506	HSD17B10	229.531	246.776	337.391	397.749	0.626816	0.145708	0.998839
ENSG00000196754	S100A2	15.9531	16.2238	23.7046	32.2848	0.810526	0.145849	0.998839
ENSG00000184983	NDUFA6	48.9936	57.2251	82.6498	85.9966	0.675931	0.146224	0.998839
ENSG00000105669	COPE	20.5585	22.995	37.2961	36.8128	0.753095	0.146313	0.998839
ENSG00000141959	PFKL	13.0916	13.7899	26.6171	21.0319	0.833178	0.146695	0.998839
ENSG00000141552	ANAPC11	15.3399	13.7422	23.1665	27.9512	0.81768	0.146742	0.998839
ENSG00000164924	YWHAZ	76.9506	76.9657	29.0534	59.7226	-0.787884	0.146848	0.998839
ENSG00000198467	TPM2	108.642	104.542	136.124	209.265	0.692209	0.14685	0.998839
ENSG00000185722	ANKFY1	7.57629	7.87595	5.21316	1.95814	-1.18947	0.147064	0.998839
ENSG00000155034	FBXL18	7.78542	7.51468	4.82563	2.32359	-1.18947	0.147064	0.998839
ENSG00000104976	SNAPC2	6.18272	5.9029	11.9379	11.8471	1.00317	0.147104	0.998839
ENSG00000128309	MPST	9.11435	7.85889	14.6752	16.8403	0.915796	0.147911	0.998839
ENSG00000105538	RASIP1	13.1857	10.8321	20.8862	21.7747	0.844617	0.148058	0.998839
ENSG00000117899	MESD	7.69093	6.84182	16.8576	12.1806	0.954357	0.148081	0.998839
ENSG00000170759	KIF5B	35.8051	34.8917	21.0886	20.611	-0.754225	0.14819	0.998839
ENSG00000063177	RPL18	146.193	142.093	208.394	236.283	0.6277	0.148209	0.998839
ENSG00000164151	ICE1	35.6846	36.2601	24.7669	16.842	-0.774437	0.14845	0.998839
ENSG00000141753	IGFBP4	100.004	94.1537	128.898	179.24	0.670131	0.148577	0.998839
ENSG00000266469	AC005288.1	19.9181	19.6555	12.3856	9.85204	-0.859325	0.148838	0.998839
ENSG00000164896	FASTK	22.6359	20.6083	33.711	40.1331	0.75329	0.148934	0.998839
ENSG00000270170	NCBP2-AS2	13.1201	10.1568	16.7162	25.0057	0.872156	0.149031	0.998839
ENSG00000174231	PRPF8	61.2048	64.8986	46.5409	27.8382	-0.745379	0.149068	0.998839
ENSG00000168894	RNF181	46.6413	45.5253	64.8152	85.3171	0.692857	0.149436	0.998839
ENSG00000196656	AC004057.1	19.6707	26.6697	38.6085	40.2588	0.752034	0.149638	0.998839
ENSG00000118193	KIF14	11.9904	12.3335	6.04721	6.05852	-0.996828	0.149679	0.998839
ENSG00000147459	DOCK5	12.3964	11.8648	5.72374	5.68838	-0.996828	0.149679	0.998839
ENSG00000162702	ZNF281	11.723	12.2235	5.66133	6.46068	-0.996828	0.149679	0.998839
ENSG00000133026	MYH10	11.9345	12.0519	6.42122	6.22654	-0.996828	0.149679	0.998839
ENSG00000169241	SLC50A1	31.569	31.5612	43.7066	62.3121	0.73109	0.149761	0.998839
ENSG00000083312	TNPO1	36.4122	38.4929	23.0173	21.2061	-0.746918	0.149958	0.998839
ENSG00000120733	KDM3B	15.5998	15.8154	9.39415	7.53042	-0.909366	0.150066	0.998839
ENSG00000067955	CBFB	27.8086	26.6104	9.44433	20.6513	-0.871254	0.150082	0.998839
ENSG00000234745	HLA-B	74.935	79.8081	109.099	135.413	0.657693	0.150116	0.998839
ENSG00000103266	STUB1	16.757	15.1766	22.8203	33.4782	0.810649	0.150467	0.998839
ENSG00000177485	ZBTB33	15.2238	16.5266	9.13211	7.63983	-0.909489	0.150793	0.998839
ENSG00000183207	RUVBL2	41.7301	44.8347	65.77	72.6018	0.67908	0.151346	0.998839
ENSG00000166747	AP1G1	11.5787	11.9556	7.45654	5.15931	-0.996828	0.151432	0.998839
ENSG00000092148	HECTD1	11.8937	11.8056	6.54885	5.06842	-0.996828	0.151432	0.998839
ENSG00000163923	RPL39L	13.837	14.1751	22.865	25.8384	0.810526	0.151444	0.998839
ENSG00000100129	EIF3L	20.4351	21.9067	16.547	3.72662	-0.996946	0.151672	0.998839
ENSG00000205542	TMSB4X	631.654	750.412	852.037	1358.14	0.68019	0.151744	0.998839
ENSG00000197728	RPS26	179.285	171.731	263.065	272.431	0.611296	0.152195	0.998839
ENSG00000139428	MMAB	3.09776	3.09264	6.37184	8.19176	1.22557	0.152252	0.998839
ENSG00000162434	JAK1	58.4873	58.8595	41.9044	29.1725	-0.717471	0.152374	0.998839
ENSG00000175701	MTLN	6.68146	6.80268	12.6753	13.546	0.950705	0.15249	0.998839
ENSG00000124074	ENKD1	7.33315	6.86057	13.4947	13.6987	0.950705	0.15249	0.998839
ENSG00000178502	KLHL11	3.3021	4.13786	1.17428	0.950889	-1.80431	0.152682	0.998839
ENSG00000279602	AC109326.1	3.0797	3.60527	1.26416	1.1187	-1.80431	0.152682	0.998839
ENSG00000136925	TSTD2	3.48059	4.25876	1.21381	0.754624	-1.80431	0.152682	0.998839
ENSG00000159082	SYNJ1	3.50897	3.11703	1.3982	1.04991	-1.80404	0.152736	0.998839
ENSG00000173542	MOB1B	3.59462	3.49073	0.928216	1.11383	-1.80404	0.152736	0.998839
ENSG00000278467	AC138393.3	3.92367	2.92663	1.10275	0.77372	-1.80404	0.152736	0.998839
ENSG00000281490	CICP14	4.3498	3.41285	0.842543	0.811387	-1.80404	0.152736	0.998839
ENSG00000236358	AL355472.3	4.43907	3.10851	1.21091	1.44176	-1.80404	0.152736	0.998839
ENSG00000159377	PSMB4	163.79	168.287	224.728	289.056	0.633718	0.152871	0.998839
ENSG00000137040	RANBP6	29.7142	33.2392	19.4303	17.9284	-0.764769	0.152929	0.998839
ENSG00000129968	ABHD17A	9.52187	7.32082	13.807	17.5969	0.915976	0.153017	0.998839
ENSG00000115307	AUP1	24.0214	22.7415	37.286	40.9941	0.73403	0.153107	0.998839
ENSG00000164038	SLC9B2	7.20175	7.25206	3.44341	3.45573	-1.21922	0.153263	0.998839
ENSG00000183495	EP400	6.94273	6.88177	3.49875	2.97589	-1.21922	0.153263	0.998839
ENSG00000085433	WDR47	6.8622	6.71846	2.68375	3.40801	-1.21922	0.153263	0.998839
ENSG00000108510	MED13	6.61683	6.5454	3.08678	2.91046	-1.21922	0.153263	0.998839
ENSG00000131459	GFPT2	6.74165	7.39546	2.76657	3.13287	-1.21922	0.153263	0.998839
ENSG00000133401	PDZD2	7.09421	7.04147	2.62574	2.83745	-1.21922	0.153263	0.998839
ENSG00000135164	DMTF1	7.24761	6.98778	3.42686	3.36352	-1.21922	0.153263	0.998839
ENSG00000087842	PIR	14.8529	13.672	21.4889	29.513	0.817681	0.153422	0.998839
ENSG00000119917	IFIT3	71.1097	71.0167	46.0058	43.2893	-0.670844	0.153544	0.998839
ENSG00000156876	SASS6	9.28554	9.91315	5.02245	4.39026	-1.07491	0.153663	0.998839
ENSG00000153107	ANAPC1	9.18893	9.81214	5.19199	4.08183	-1.07491	0.153663	0.998839
ENSG00000092439	TRPM7	9.29154	9.82532	4.61241	3.66333	-1.07491	0.153663	0.998839
ENSG00000055332	EIF2AK2	8.74162	9.91859	5.15852	4.29704	-1.07491	0.153663	0.998839
ENSG00000196584	XRCC2	9.87211	8.81847	5.05931	3.55266	-1.07475	0.153691	0.998839
ENSG00000005100	DHX33	16.719	15.0447	10.3995	7.25648	-0.909241	0.15382	0.998839
ENSG00000167653	PSCA	66.4039	61.4093	72.7569	140.823	0.756062	0.154147	0.998839
ENSG00000189057	FAM111B	16.5592	17.4164	12.2444	5.72556	-0.914367	0.154689	0.998839
ENSG00000204264	PSMB8	27.9706	27.8654	40.7967	50.5094	0.719377	0.15488	0.998839
ENSG00000039319	ZFYVE16	7.10402	7.19889	4.06406	2.25649	-1.21922	0.155416	0.998839
ENSG00000177463	NR2C2	7.44919	7.06477	3.66157	2.46697	-1.21922	0.155416	0.998839
ENSG00000122778	KIAA1549	7.02993	6.95776	2.10288	4.22559	-1.21922	0.155416	0.998839
ENSG00000277075	HIST1H2AE	4.20668	7.90708	11.084	12.5812	1.00274	0.155569	0.998839
ENSG00000100234	TIMP3	26.4917	23.3018	15.0904	13.2167	-0.804047	0.155723	0.998839
ENSG00000167985	SDHAF2	3.47988	3.2301	4.76332	9.33018	1.22557	0.155809	0.998839
ENSG00000110711	AIP	46.8714	51.2086	73.3425	81.85	0.664479	0.156074	0.998839
ENSG00000113649	TCERG1	16.8686	17.6818	11.4	8.06117	-0.878243	0.156357	0.998839
ENSG00000180182	MED14	17.3851	18.4438	10.7927	7.52473	-0.878243	0.156357	0.998839
ENSG00000134900	TPP2	12.8196	13.7197	8.04816	6.43476	-0.94443	0.156899	0.998839
ENSG00000272888	LINC01578	6.67885	5.11109	9.45518	14.9771	1.00339	0.156989	0.998839
ENSG00000026025	VIM	25.3743	28.4674	36.7424	51.1321	0.734551	0.157143	0.998839
ENSG00000149806	FAU	50.4562	56.1772	72.6396	95.8519	0.675979	0.157266	0.998839
ENSG00000008988	RPS20	123.18	128.101	191.646	191.265	0.612768	0.157274	0.998839
ENSG00000164611	PTTG1	61.2151	56.8484	82.8015	102.754	0.659776	0.157322	0.998839
ENSG00000087191	PSMC5	29.7336	30.372	43.0229	54.6251	0.710989	0.157562	0.998839
ENSG00000175334	BANF1	156.067	164.413	246.357	240.072	0.605979	0.15764	0.998839
ENSG00000047597	XK	8.82747	9.54216	5.88326	3.44226	-1.07492	0.157733	0.998839
ENSG00000138660	AP1AR	9.63664	9.09571	3.47284	5.74988	-1.07474	0.157762	0.998839
ENSG00000178057	NDUFAF3	15.1529	18.5196	27.963	29.5683	0.773456	0.157953	0.998839
ENSG00000134287	ARF3	53.3053	54.7007	40.496	24.9058	-0.7294	0.158164	0.998839
ENSG00000227081	AC005912.1	72.423	72.3394	114.516	107.793	0.634144	0.158242	0.998839
ENSG00000161618	ALDH16A1	6.04129	5.48994	10.8971	10.5777	1.00328	0.158246	0.998839
ENSG00000107201	DDX58	20.7578	20.2946	10.8454	12.4707	-0.830767	0.15827	0.998839
ENSG00000261236	BOP1	34.1117	31.8604	46.7128	59.7326	0.700315	0.159092	0.998839
ENSG00000091317	CMTM6	11.8753	12.6465	10.1252	2.29948	-1.0558	0.159111	0.998839
ENSG00000108932	SLC16A6	75.174	75.5024	36.9206	56.4776	-0.696095	0.159112	0.998839
ENSG00000021826	CPS1	59.124	61.7744	41.8499	33.4329	-0.686942	0.159282	0.998839
ENSG00000158716	DUSP23	19.7899	18.0502	34.9582	29.377	0.755351	0.159326	0.998839
ENSG00000173702	MUC13	51.2046	49.1346	36.9429	22.5817	-0.733743	0.159457	0.998839
ENSG00000123983	ACSL3	32.0367	31.9919	18.0473	19.6292	-0.748902	0.15948	0.998839
ENSG00000107581	EIF3A	68.0188	69.9973	43.7546	43.0446	-0.662451	0.159545	0.998839
ENSG00000099194	SCD	203.248	205.826	102.313	155.709	-0.661583	0.160298	0.998839
ENSG00000162402	USP24	15.3242	15.385	8.91789	6.69105	-0.903719	0.160678	0.998839
ENSG00000157827	FMNL2	15.3799	15.3728	6.95113	8.54629	-0.903719	0.160678	0.998839
ENSG00000162636	FAM102B	15.0548	14.6633	8.73247	7.49829	-0.903719	0.160678	0.998839
ENSG00000167258	CDK12	11.3237	11.2226	5.92574	4.91329	-0.996828	0.160954	0.998839
ENSG00000023287	RB1CC1	11.0575	10.8523	6.47818	5.03922	-0.996828	0.160954	0.998839
ENSG00000141027	NCOR1	11.3774	10.7559	5.69301	4.94713	-0.996828	0.160954	0.998839
ENSG00000101182	PSMA7	244.433	259.153	352.199	409.338	0.600416	0.161187	0.998839
ENSG00000125995	ROMO1	79.38	106.255	127.686	164.06	0.661195	0.161363	0.998839
ENSG00000123349	PFDN5	73.7859	71.0872	107.133	116.796	0.630672	0.161429	0.998839
ENSG00000079462	PAFAH1B3	9.54411	10.3998	17.8118	17.6351	0.851168	0.161504	0.998839
ENSG00000150779	TIMM8B	26.9945	30.5477	44.5919	48.5842	0.699619	0.161586	0.998839
ENSG00000261220	AC103706.1	0.551856	0.49395	1.79472	2.68428	2.32518	0.161713	0.998839
ENSG00000239912	RPL39P36	1.37256	0.42999	2.31456	3.15771	2.32518	0.161713	0.998839
ENSG00000171475	WIPF2	10.2671	11.817	5.4174	5.74288	-0.996984	0.161901	0.998839
ENSG00000115524	SF3B1	40.5272	41.4006	24.1331	25.8664	-0.710526	0.161954	0.998839
ENSG00000158062	UBXN11	5.50776	4.77705	12.953	9.07921	1.00328	0.16209	0.998839
ENSG00000261061	AC092718.4	18.3916	20.0486	28.3032	36.2572	0.755134	0.162254	0.998839
ENSG00000160888	IER2	15.2818	15.0883	18.5854	33.5457	0.824201	0.162706	0.998839
ENSG00000113282	CLINT1	34.7676	34.7506	23.219	18.5422	-0.733795	0.162786	0.998839
ENSG00000128595	CALU	107.202	113.562	88.676	40.9651	-0.762459	0.162834	0.998839
ENSG00000173480	ZNF417	2.27923	2.76036	1.07359	0.492133	-2.3189	0.16302	0.998839
ENSG00000224621	AL451042.1	1.86961	2.58942	0.7467	0.452759	-2.3189	0.16302	0.998839
ENSG00000267758	AC099811.4	2.37431	2.70477	1.09195	0.39726	-2.3189	0.16302	0.998839
ENSG00000080200	CRYBG3	2.46368	2.59623	0.61533	0.455237	-2.3189	0.16302	0.998839
ENSG00000236194	AC099811.1	2.50475	1.7487	0.482715	0.757343	-2.31859	0.163073	0.998839
ENSG00000225345	SNX18P3	2.55035	1.89002	0.439315	0.731837	-2.31859	0.163073	0.998839
ENSG00000123643	SLC36A1	2.54613	2.31603	1.2803	0.381096	-2.31859	0.163073	0.998839
ENSG00000241975	ELOCP19	3.36667	2.32032	0.709652	0	-2.31859	0.163073	0.998839
ENSG00000239407	Z68871.1	2.64579	2.48658	0.796714	0.478254	-2.31859	0.163073	0.998839
ENSG00000107833	NPM3	48.8	49.5137	81.027	73.8903	0.649911	0.163086	0.998839
ENSG00000173660	UQCRH	215.032	203.903	310.968	319.002	0.591649	0.163367	0.998839
ENSG00000105676	ARMC6	10.6611	10.8928	20.2501	18.9285	0.829142	0.163452	0.998839
ENSG00000158417	EIF5B	39.589	37.9938	26.6463	20.134	-0.727579	0.163622	0.998839
ENSG00000089902	RCOR1	16.9342	16.364	10.4793	8.48273	-0.871237	0.163902	0.998839
ENSG00000104522	TSTA3	28.6567	28.7241	41.8815	51.8987	0.699778	0.164381	0.998839
ENSG00000087074	PPP1R15A	20.4221	18.6943	30.3519	35.2291	0.740189	0.164433	0.998839
ENSG00000218281	HIST1H2APS3	0.798955	4.00468	0.33682	1.10284	-2.31924	0.164702	0.998839
ENSG00000110042	DTX4	10.9758	10.8373	7.16552	3.69127	-0.996828	0.164728	0.998839
ENSG00000137713	PPP2R1B	10.5945	10.7305	3.77459	7.03717	-0.996828	0.164728	0.998839
ENSG00000103495	MAZ	5.05663	2.98637	8.87478	8.01322	1.09088	0.164871	0.998839
ENSG00000103024	NME3	36.5634	33.4696	38.6371	80.5549	0.780926	0.16493	0.998839
ENSG00000150093	ITGB1	120.863	127.573	87.2117	74.4271	-0.625998	0.165134	0.998839
ENSG00000234171	RNASEH1-AS1	4.08727	4.07537	6.85531	9.98955	1.09064	0.165139	0.998839
ENSG00000143590	EFNA3	3.78552	4.07601	7.0928	9.54755	1.09064	0.165139	0.998839
ENSG00000171307	ZDHHC16	12.1043	11.6592	21.5258	20.021	0.810526	0.165283	0.998839
ENSG00000180957	PITPNB	16.7718	18.6627	9.9789	9.54663	-0.844939	0.165343	0.998839
ENSG00000168807	SNTB2	8.47807	8.83057	4.40598	4.03061	-1.08438	0.165361	0.998839
ENSG00000155545	MIER3	8.59192	7.93813	4.49537	4.23109	-1.0842	0.165397	0.998839
ENSG00000168159	RNF187	49.0977	44.1676	63.0088	85.4593	0.673603	0.165517	0.998839
ENSG00000136238	RAC1	77.5274	71.1065	111.82	117.282	0.623333	0.165534	0.998839
ENSG00000133065	SLC41A1	10.0121	11.6071	6.99337	3.69626	-0.996987	0.165714	0.998839
ENSG00000159399	HK2	31.9909	32.8866	19.3069	19.9998	-0.733832	0.165808	0.998839
ENSG00000123843	C4BPB	56.7727	53.0542	68.521	107.656	0.689513	0.165863	0.998839
ENSG00000107290	SETX	20.5213	19.7809	13.6108	8.91472	-0.830766	0.16591	0.998839
ENSG00000105373	NOP53	37.3938	38.3682	54.7336	63.6389	0.669136	0.166285	0.998839
ENSG00000165997	ARL5B	6.16681	6.18956	2.5151	1.63607	-1.25986	0.166451	0.998839
ENSG00000177034	MTX3	6.18512	5.97175	2.86682	1.89725	-1.25986	0.166451	0.998839
ENSG00000123200	ZC3H13	6.35164	5.97269	2.1105	2.69695	-1.25986	0.166451	0.998839
ENSG00000114857	NKTR	6.40287	5.94414	3.04256	2.0719	-1.25986	0.166451	0.998839
ENSG00000173821	RNF213	5.68276	5.76635	2.59871	2.16041	-1.25986	0.166451	0.998839
ENSG00000143126	CELSR2	6.43279	6.11631	2.77769	2.30564	-1.25986	0.166451	0.998839
ENSG00000066777	ARFGEF1	5.90763	5.9957	2.39583	2.61487	-1.25986	0.166451	0.998839
ENSG00000145734	BDP1	6.28018	6.14364	2.75826	1.98847	-1.25986	0.166451	0.998839
ENSG00000198265	HELZ	5.75011	5.87476	2.76095	2.27495	-1.25986	0.166451	0.998839
ENSG00000197312	DDI2	5.84878	6.15733	3.13512	1.61549	-1.25986	0.166451	0.998839
ENSG00000151835	SACS	5.6227	5.56669	2.51216	1.85677	-1.25986	0.166451	0.998839
ENSG00000085224	ATRX	6.14598	5.99897	2.82526	2.47247	-1.25986	0.166451	0.998839
ENSG00000171634	BPTF	6.30745	5.94011	3.26143	2.00982	-1.25986	0.166451	0.998839
ENSG00000111110	PPM1H	6.20715	6.27762	2.30686	3.38259	-1.25986	0.166451	0.998839
ENSG00000137812	KNL1	13.1553	12.4079	7.30508	6.05059	-0.940173	0.166548	0.998839
ENSG00000198258	UBL5	50.148	55.0592	73.4857	91.8622	0.655121	0.16675	0.998839
ENSG00000143947	RPS27A	318.478	317.712	476.487	472.127	0.579029	0.16685	0.998839
ENSG00000177697	CD151	34.5947	37.1503	50.9332	63.9707	0.678667	0.167007	0.998839
ENSG00000139117	CPNE8	8.6322	7.86338	5.05555	3.37724	-1.0842	0.167478	0.998839
ENSG00000142227	EMP3	49.4197	47.0796	62.7055	89.6849	0.675649	0.167542	0.998839
ENSG00000178982	EIF3K	39.7362	40.1799	60.4258	65.827	0.658522	0.16759	0.998839
ENSG00000205336	ADGRG1	6.54056	5.229	2.98668	1.77494	-1.25964	0.167764	0.998839
ENSG00000229097	CALM2P2	7.42121	4.57353	2.97473	2.12715	-1.25964	0.167764	0.998839
ENSG00000163382	NAXE	59.0685	69.1258	94.7041	102.878	0.632315	0.168692	0.998839
ENSG00000115350	POLE4	17.7438	16.1225	28.8932	28.466	0.748713	0.168949	0.998839
ENSG00000226328	NUP50-DT	2.1289	2.51952	4.3279	8.42408	1.26606	0.16946	0.998839
ENSG00000149932	TMEM219	22.2674	19.0903	29.9095	37.5538	0.733236	0.169554	0.998839
ENSG00000102554	KLF5	97.8335	97.3352	59.4867	66.6588	-0.626867	0.169947	0.998839
ENSG00000132661	NXT1	9.48573	7.64562	14.5891	16.4932	0.869992	0.170002	0.998839
ENSG00000013306	SLC25A39	60.6046	57.0718	88.2837	93.7145	0.628411	0.170153	0.998839
ENSG00000198677	TTC37	13.8715	13.68	8.1728	6.79484	-0.897293	0.170181	0.998839
ENSG00000180340	FZD2	24.8641	22.6453	30.7303	49.2136	0.740231	0.170238	0.998839
ENSG00000169683	LRRC45	5.16596	4.65047	10.1633	9.99958	1.00317	0.170307	0.998839
ENSG00000165102	HGSNAT	6.26103	6.00803	3.85578	1.29444	-1.25986	0.171036	0.998839
ENSG00000137337	MDC1	6.15356	6.09728	3.94585	0.971276	-1.25986	0.171036	0.998839
ENSG00000138594	TMOD3	16.8615	17.6466	12.6801	5.50888	-0.878245	0.171535	0.998839
ENSG00000178096	BOLA1	9.2331	8.12654	14.3341	16.6898	0.869993	0.171599	0.998839
ENSG00000124702	KLHDC3	59.8932	64.5534	108.017	86.3212	0.63719	0.171706	0.998839
ENSG00000167900	TK1	72.6581	69.9259	116.194	102.729	0.618142	0.171795	0.998839
ENSG00000105202	FBL	74.6415	83.192	122.379	119.263	0.612138	0.171814	0.998839
ENSG00000003056	M6PR	24.8871	27.0835	11.3522	18.8459	-0.790469	0.171901	0.998839
ENSG00000111639	MRPL51	71.0972	76.1173	105.778	118.911	0.617185	0.172123	0.998839
ENSG00000112972	HMGCS1	35.8726	39.7021	19.2265	26.8406	-0.721328	0.172753	0.998839
ENSG00000170456	DENND5B	9.80674	10.041	5.41527	5.40948	-0.996828	0.173026	0.998839
ENSG00000184445	KNTC1	9.54796	9.80263	5.02949	4.50193	-0.996828	0.173026	0.998839
ENSG00000140365	COMMD4	10.8102	9.93461	18.1228	18.9658	0.820385	0.173339	0.998839
ENSG00000279483	AC090498.1	49.2476	58.1346	59.5767	117.568	0.737203	0.173399	0.998839
ENSG00000223478	AL441992.1	9.74167	11.0975	19.3312	17.7482	0.82023	0.173475	0.998839
ENSG00000186395	KRT10	27.0646	25.1857	34.6924	50.2711	0.71221	0.173573	0.998839
ENSG00000174977	AC026271.1	16.7976	17.0184	25.4129	32.4869	0.748598	0.173582	0.998839
ENSG00000178980	SELENOW	25.1523	23.8682	33.7582	46.498	0.710434	0.17377	0.998839
ENSG00000196498	NCOR2	37.2546	36.5031	27.8038	16.2497	-0.746852	0.173904	0.998839
ENSG00000169100	SLC25A6	183.273	202.072	306.093	270.795	0.586734	0.173981	0.998839
ENSG00000143751	SDE2	15.15	14.7488	10.6277	5.31638	-0.903719	0.174218	0.998839
ENSG00000102098	SCML2	7.61621	8.72993	2.43764	5.7312	-1.08439	0.174347	0.998839
ENSG00000114956	DGUOK	13.4285	14.1994	18.3327	28.9806	0.802802	0.174374	0.998839
ENSG00000167657	DAPK3	26.0033	27.8218	39.2839	47.6085	0.691142	0.174482	0.998839
ENSG00000163682	RPL9	87.9163	84.9499	127.52	134.382	0.602012	0.174637	0.998839
ENSG00000096063	SRPK1	25.5971	24.9289	16.6993	12.926	-0.76232	0.175027	0.998839
ENSG00000102699	PARP4	24.74	25.7171	16.5095	12.9551	-0.762409	0.175031	0.998839
ENSG00000175467	SART1	22.3382	20.8388	35.0589	35.4838	0.706238	0.17516	0.998839
ENSG00000104524	PYCR3	6.22097	5.68636	11.4504	12.0569	0.941772	0.175653	0.998839
ENSG00000136051	WASHC4	16.2092	17.9067	9.04084	9.72022	-0.836482	0.175812	0.998839
ENSG00000168137	SETD5	17.9738	16.2172	10.3355	9.28414	-0.836246	0.17583	0.998839
ENSG00000177600	RPLP2	156.565	168.502	230.979	256.833	0.585069	0.175916	0.998839
ENSG00000116016	EPAS1	51.1768	52.9682	39.2928	24.9876	-0.697321	0.175985	0.998839
ENSG00000143569	UBAP2L	42.336	46.1762	32.321	22.3092	-0.701492	0.176914	0.998839
ENSG00000164032	H2AFZ	93.4393	99.9331	146.514	143.93	0.595485	0.176935	0.998839
ENSG00000106400	ZNHIT1	13.98	14.7305	23.2222	25.5152	0.759836	0.176991	0.998839
ENSG00000177971	IMP3	10.7895	9.72833	16.1356	21.0868	0.820386	0.177536	0.998839
ENSG00000146918	NCAPG2	19.7252	19.8413	11.8066	10.5175	-0.795195	0.177674	0.998839
ENSG00000116863	ADPRHL2	23.2669	24.2496	35.068	41.2274	0.696463	0.177759	0.998839
ENSG00000132680	KHDC4	31.8235	25.4386	15.923	17.6148	-0.741969	0.178158	0.998839
ENSG00000178449	COX14	23.0483	22.7554	32.4728	43.4757	0.708427	0.178543	0.998839
ENSG00000107281	NPDC1	32.0359	21.322	34.811	53.0038	0.735175	0.178778	0.998839
ENSG00000121900	TMEM54	6.91319	7.33744	12.9318	12.7583	0.896257	0.178839	0.998839
ENSG00000100201	DDX17	44.5967	43.2537	29.1846	25.983	-0.674844	0.179028	0.998839
ENSG00000011426	ANLN	61.312	58.0855	45.254	29.0383	-0.682126	0.179095	0.998839
ENSG00000122218	COPA	74.2822	76.4153	48.5176	47.959	-0.625773	0.179098	0.998839
ENSG00000188010	MORN2	10.0859	12.5403	22.0706	18.2017	0.801313	0.179659	0.998839
ENSG00000186222	BLOC1S4	8.64028	8.33813	11.5556	19.3446	0.869996	0.179742	0.998839
ENSG00000257704	INAFM1	7.42169	6.73456	12.2275	14.0519	0.896257	0.179759	0.998839
ENSG00000075420	FNDC3B	7.39013	7.6531	3.4284	4.4917	-1.09646	0.180206	0.998839
ENSG00000150457	LATS2	7.1303	7.51595	3.79487	3.35584	-1.09646	0.180206	0.998839
ENSG00000156535	CD109	7.38213	7.72821	3.74193	3.49988	-1.09646	0.180206	0.998839
ENSG00000153317	ASAP1	7.97778	7.40455	4.0228	3.06984	-1.09627	0.18025	0.998839
ENSG00000138829	FBN2	7.55326	6.95387	3.70073	3.43059	-1.09627	0.18025	0.998839
ENSG00000164168	TMEM184C	7.52056	6.81888	3.97507	3.18853	-1.09627	0.18025	0.998839
ENSG00000174010	KLHL15	7.86905	7.29392	4.43279	2.71748	-1.09627	0.18025	0.998839
ENSG00000172936	MYD88	13.7281	13.974	10.3755	4.70497	-0.897293	0.180624	0.998839
ENSG00000147050	KDM6A	5.25627	5.19602	2.37081	1.74574	-1.31875	0.180637	0.998839
ENSG00000198909	MAP3K3	5.17156	4.8988	2.3354	2.04075	-1.31875	0.180637	0.998839
ENSG00000137502	RAB30	4.53322	5.26105	2.47565	2.07749	-1.31875	0.180637	0.998839
ENSG00000103479	RBL2	4.78991	4.93924	1.88058	1.81025	-1.31875	0.180637	0.998839
ENSG00000166750	SLFN5	5.29352	5.15506	2.03142	2.25395	-1.31875	0.180637	0.998839
ENSG00000158636	EMSY	4.57479	4.54286	2.40167	2.09449	-1.31875	0.180637	0.998839
ENSG00000048707	VPS13D	4.52355	4.53154	2.08196	1.55598	-1.31875	0.180637	0.998839
ENSG00000183808	RBM12B	5.4317	5.0366	2.13287	2.17267	-1.31875	0.180637	0.998839
ENSG00000197969	VPS13A	5.46538	5.33744	2.12082	1.58298	-1.31875	0.180637	0.998839
ENSG00000129317	PUS7L	4.54568	4.75957	2.25718	1.695	-1.31875	0.180637	0.998839
ENSG00000175893	ZDHHC21	4.5375	4.76082	1.75728	2.17924	-1.31875	0.180637	0.998839
ENSG00000143776	CDC42BPA	5.11115	4.68666	2.09051	2.19402	-1.31875	0.180637	0.998839
ENSG00000103995	CEP152	5.19047	4.86171	2.41473	1.83942	-1.31875	0.180637	0.998839
ENSG00000189079	ARID2	5.29694	5.46495	2.47497	1.94977	-1.31875	0.180637	0.998839
ENSG00000118482	PHF3	4.89497	5.04154	2.43979	2.26887	-1.31875	0.180637	0.998839
ENSG00000140836	ZFHX3	5.17199	5.29348	1.70995	1.78343	-1.31875	0.180637	0.998839
ENSG00000090857	PDPR	4.92775	4.54725	2.0948	1.98748	-1.31875	0.180637	0.998839
ENSG00000174718	KIAA1551	5.16292	4.84466	2.39048	1.91971	-1.31875	0.180637	0.998839
ENSG00000171421	MRPL36	40.2819	37.5812	66.5352	55.3736	0.648568	0.180747	0.998839
ENSG00000063854	HAGH	8.23332	6.9043	9.58575	17.5853	0.903735	0.181207	0.998839
ENSG00000125743	SNRPD2	110.389	120.641	178.683	167.387	0.585911	0.181331	0.998839
ENSG00000143515	ATP8B2	9.82656	9.88636	6.53285	2.82992	-0.996828	0.181409	0.998839
ENSG00000213593	TMX2	26.6935	28.7607	38.0603	51.607	0.687585	0.181466	0.998839
ENSG00000134644	PUM1	24.2304	25.4292	15.7467	13.0795	-0.753604	0.181649	0.998839
ENSG00000150938	CRIM1	22.105	23.744	14.5186	11.9658	-0.7656	0.18187	0.998839
ENSG00000120690	ELF1	12.6447	12.905	7.31929	7.04529	-0.889913	0.181935	0.998839
ENSG00000150961	SEC24D	12.8645	12.8071	6.68818	6.64417	-0.889913	0.181935	0.998839
ENSG00000163395	IGFN1	5.77449	3.52112	1.84767	1.57343	-1.31852	0.181992	0.998839
ENSG00000197345	MRPL21	21.3552	20.5153	33.0715	34.7001	0.698316	0.182275	0.998839
ENSG00000185803	SLC52A2	23.3291	23.4349	34.9248	39.0624	0.689062	0.18233	0.998839
ENSG00000102871	TRADD	7.36116	6.71568	10.9714	14.9872	0.896257	0.182551	0.998839
ENSG00000168389	MFSD2A	4.98295	5.05557	1.48682	2.59394	-1.31875	0.182841	0.998839
ENSG00000073792	IGF2BP2	5.0308	5.34077	3.38385	1.16518	-1.31875	0.182841	0.998839
ENSG00000266338	NBPF15	14.0837	12.149	7.04313	6.74937	-0.889773	0.182881	0.998839
ENSG00000123358	NR4A1	15.5123	14.9329	11.2231	6.30693	-0.863497	0.182893	0.998839
ENSG00000167272	POP5	19.4117	18.8301	32.3601	29.9007	0.709439	0.183224	0.998839
ENSG00000105640	RPL18A	186.133	202.281	285.737	287.963	0.56804	0.183326	0.998839
ENSG00000130772	MED18	8.90841	8.80425	14.8881	16.5665	0.833247	0.183463	0.998839
ENSG00000198793	MTOR	12.8756	12.9518	8.14488	6.03609	-0.889913	0.183679	0.998839
ENSG00000134318	ROCK2	13.4762	13.0322	7.65207	6.22004	-0.889913	0.183679	0.998839
ENSG00000260001	TGFBR3L	1.7655	1.72563	3.42374	7.14858	1.3251	0.183867	0.998839
ENSG00000072501	SMC1A	53.7087	54.5892	39.2532	30.3107	-0.656515	0.184311	0.998839
ENSG00000167965	MLST8	12.9894	13.4064	21.5386	21.8554	0.762163	0.184549	0.998839
ENSG00000156475	PPP2R2B	0.453988	0.406351	0.546829	0.600552	2.44585	0.184843	0.998839
ENSG00000141294	LRRC46	0.379645	0.3568	0.640197	0.558981	2.44585	0.184843	0.998839
ENSG00000272040	AC010245.2	0.366958	0.229917	0.580127	0.548743	2.44585	0.184843	0.998839
ENSG00000227896	AL731569.1	0.315088	0.28516	0.61989	0.676563	2.44585	0.184843	0.998839
ENSG00000265678	AC129510.1	0.482252	0	0.650578	0.532543	2.44585	0.184843	0.998839
ENSG00000215270	AP000523.1	0.255148	0.447616	0.989589	0.845266	2.44585	0.184843	0.998839
ENSG00000269463	AP001160.4	0.280262	0.175598	1.06336	1.16058	2.44585	0.184843	0.998839
ENSG00000130429	ARPC1B	0.456374	0.218661	0.565871	0.70407	2.44585	0.184843	0.998839
ENSG00000261798	AL033527.3	0.313303	0.0560856	0.56606	0.906124	2.44585	0.184843	0.998839
ENSG00000269961	AC010359.1	0.211164	0.264609	0.712171	1.16592	2.44585	0.184843	0.998839
ENSG00000125531	FNDC11	0.457774	0.407096	0.52293	0.720218	2.44585	0.184843	0.998839
ENSG00000254614	AP003068.2	0.388548	0.262171	0.604809	0.550086	2.44585	0.184843	0.998839
ENSG00000163093	BBS5	0.469974	0.441693	0.762798	0.897409	2.44585	0.184843	0.998839
ENSG00000124159	MATN4	0.282079	0.190332	0.658621	0.6789	2.44585	0.184843	0.998839
ENSG00000273416	AL732292.2	0.497954	0.311993	0.629775	0.572793	2.44585	0.184843	0.998839
ENSG00000259630	AC104046.1	0.395542	0.495653	0.555836	0.606653	2.44585	0.184843	0.998839
ENSG00000160323	ADAMTS13	0.468903	0.270288	0.52187	0.707662	2.44585	0.184843	0.998839
ENSG00000231149	AL354979.1	0	0	1.01806	0.555566	2.44585	0.184843	0.998839
ENSG00000217094	PPIAP31	0.432566	0.271024	1.00297	0.995156	2.44585	0.184843	0.998839
ENSG00000196081	ZNF724	0.483414	0.444228	0.597799	0.518997	2.44585	0.184843	0.998839
ENSG00000148677	ANKRD1	0.162294	0.169475	0.615773	0.547612	2.44585	0.184843	0.998839
ENSG00000170382	LRRN2	0.452287	0.495915	0.913641	0.754381	2.44585	0.184843	0.998839
ENSG00000132749	TESMIN	0.495563	0.390994	0.835669	0.599601	2.44585	0.184843	0.998839
ENSG00000235280	MCF2L-AS1	0.0751826	0.188422	0.697293	0.830228	2.44585	0.184843	0.998839
ENSG00000115257	PCSK4	0.423497	0.212273	0.618924	0.558594	2.44585	0.184843	0.998839
ENSG00000278090	LUNAR1	0.361689	0.399911	0.502285	0.861466	2.44585	0.184843	0.998839
ENSG00000268751	SCGB1B2P	0.0868994	0.32668	0.512885	1.03958	2.44585	0.184843	0.998839
ENSG00000272800	AC021851.1	0.346312	0.12399	0.50056	0.591851	2.44585	0.184843	0.998839
ENSG00000272583	AL592494.3	0.115366	0.144566	0.77817	0.636985	2.44585	0.184843	0.998839
ENSG00000275632	AL035461.2	0.30647	0.256024	1.11973	0.752064	2.44585	0.184843	0.998839
ENSG00000235618	FAM21EP	0.420008	0.315787	0.637434	0.502458	2.44585	0.184843	0.998839
ENSG00000176383	B3GNT4	0.46796	0.271746	0.70251	0.787743	2.44585	0.184843	0.998839
ENSG00000204428	LY6G5C	0.388047	0.486261	0.637143	0.920927	2.44585	0.184843	0.998839
ENSG00000279452	AC006277.1	0.465478	0.499963	0.644769	0.520139	2.44585	0.184843	0.998839
ENSG00000224805	LINC00853	0.404917	0.405921	0.546249	0.745238	2.44585	0.184843	0.998839
ENSG00000263280	AC003965.1	0.401274	0.402269	0.812003	1.32936	2.44585	0.184843	0.998839
ENSG00000255520	AC090589.2	0.32247	0.404087	0.679727	1.33537	2.44585	0.184843	0.998839
ENSG00000223652	AC106786.1	0.472324	0.394579	0.663733	0.627826	2.44585	0.184843	0.998839
ENSG00000213145	CRIP1	0.452366	0.458886	0.690176	0.812744	2.44585	0.184843	0.998839
ENSG00000253661	ZFHX4-AS1	0.42805	0.0893981	0.882226	0.940999	2.44585	0.184843	0.998839
ENSG00000262468	LINC01569	0.429303	0.320214	0.629133	0.837151	2.44585	0.184843	0.998839
ENSG00000255857	PXN-AS1	0.404849	0.450947	0.682697	0.724415	2.44585	0.184843	0.998839
ENSG00000267838	AC245884.8	0.486636	0.381127	0.66675	0.615753	2.44585	0.184843	0.998839
ENSG00000273680	AC009318.2	0.411137	0.103039	1.03995	0.832354	2.44585	0.184843	0.998839
ENSG00000268707	AL158151.4	0.422327	0.132305	1.06826	0.874441	2.44585	0.184843	0.998839
ENSG00000270240	AC015849.1	0.141801	0.177691	0.53802	0.587208	2.44585	0.184843	0.998839
ENSG00000280033	AC116407.4	0.403619	0.316109	0.85078	0.928562	2.44585	0.184843	0.998839
ENSG00000239523	MYLK-AS1	0.327735	0.273789	0.506605	0.603186	2.44585	0.184843	0.998839
ENSG00000272079	AC004233.3	0.421828	0.211437	1.13813	1.04809	2.44585	0.184843	0.998839
ENSG00000179715	PCED1B	0.388491	0.179354	0.637874	0.790271	2.44585	0.184843	0.998839
ENSG00000203711	C6orf99	0.198996	0.290922	0.615208	0.946138	2.44585	0.184843	0.998839
ENSG00000248161	AC098487.1	0.107923	0	0.500476	0.844177	2.44585	0.184843	0.998839
ENSG00000261575	AC005829.1	0.476528	0.497614	1.13839	0.80395	2.44585	0.184843	0.998839
ENSG00000251144	AC113346.1	0.373031	0	1.41535	1.20147	2.44585	0.184843	0.998839
ENSG00000131848	ZSCAN5A	0.452798	0.333765	0.701795	0.625021	2.44585	0.184843	0.998839
ENSG00000279265	AC000123.2	0.464469	0.145506	0.587426	0.747986	2.44585	0.184843	0.998839
ENSG00000272791	AC073389.3	0.0572513	0.143483	0.579258	0.790271	2.44585	0.184843	0.998839
ENSG00000281571	AC241585.2	0.492004	0.308265	0.788183	1.08662	2.44585	0.184843	0.998839
ENSG00000183971	NPW	0.412474	0.229721	0.695556	0.801322	2.44585	0.184843	0.998839
ENSG00000276791	AC092117.1	0.329415	0.309593	0.62493	0.848791	2.44585	0.184843	0.998839
ENSG00000232472	EEF1B2P3	0.236858	0.494678	0.532553	0.508586	2.44585	0.184843	0.998839
ENSG00000264148	AC138207.3	0.32247	0	0.815672	1.48374	2.44585	0.184843	0.998839
ENSG00000228551	SNRPGP9	0	0	1.20357	0.656803	2.44585	0.184843	0.998839
ENSG00000250564	AC109454.3	0.32006	0.200533	0.607182	1.03086	2.44585	0.184843	0.998839
ENSG00000225806	AL121917.1	0.316746	0.352812	0.712171	1.03638	2.44585	0.184843	0.998839
ENSG00000273821	AL096828.3	0.115866	0.145191	1.36769	0.746367	2.44585	0.184843	0.998839
ENSG00000109472	CPE	0.398127	0.408185	0.610329	0.582862	2.44585	0.184843	0.998839
ENSG00000116678	LEPR	0.414304	0.28908	0.543829	0.654203	2.44585	0.184843	0.998839
ENSG00000285018	AC245140.3	0.236162	0.197289	0.9956	1.23151	2.44585	0.184843	0.998839
ENSG00000232453	AC105277.1	0.398562	0.153673	0.620397	0.507837	2.44585	0.184843	0.998839
ENSG00000261649	GOLGA6L7	0.451349	0.316728	0.745888	0.664556	2.44585	0.184843	0.998839
ENSG00000278973	AC073592.2	0.205885	0.0859979	1.15728	0.505233	2.44585	0.184843	0.998839
ENSG00000113971	NPHP3	0.480065	0.490936	0.50247	0.649965	2.44585	0.184843	0.998839
ENSG00000132702	HAPLN2	0.310527	0.179594	0.684762	0.989161	2.44585	0.184843	0.998839
ENSG00000002746	HECW1	0.479144	0.446709	0.513876	0.81483	2.44585	0.184843	0.998839
ENSG00000188878	FBF1	0.421559	0.468452	0.744407	0.673394	2.44585	0.184843	0.998839
ENSG00000086506	HBQ1	0.399478	0.250293	0.926255	0.82713	2.44585	0.184843	0.998839
ENSG00000270000	AC005479.2	0.248399	0	0.628314	0.685757	2.44585	0.184843	0.998839
ENSG00000138152	BTBD16	0.200237	0.139398	0.600284	0.634691	2.44585	0.184843	0.998839
ENSG00000260630	SNAI3-AS1	0.36133	0.412831	0.57347	0.841052	2.44585	0.184843	0.998839
ENSG00000272279	AL512329.2	0.0976825	0.367217	0.823611	0.539345	2.44585	0.184843	0.998839
ENSG00000222033	LINC01124	0.455144	0.380227	0.596952	0.558453	2.44585	0.184843	0.998839
ENSG00000223612	AC241585.1	0.103141	0.129245	0.608742	0.569482	2.44585	0.184843	0.998839
ENSG00000237074	AL596218.1	0.423497	0.212273	0.571315	1.05224	2.44585	0.184843	0.998839
ENSG00000196456	ZNF775	0.336667	0.281251	0.738038	0.950092	2.44585	0.184843	0.998839
ENSG00000100997	ABHD12	0.390274	0.156497	0.552821	0.94814	2.44585	0.184843	0.998839
ENSG00000224959	AC017002.1	0.243042	0.380695	0.563533	0.838709	2.44585	0.184843	0.998839
ENSG00000276740	AL445649.1	0.232402	0.0970744	0.587851	0.641595	2.44585	0.184843	0.998839
ENSG00000183317	EPHA10	0.420255	0.42788	0.830481	0.761382	2.44585	0.184843	0.998839
ENSG00000258798	AL133153.2	0.353333	0.442762	0.744783	0.6503	2.44585	0.184843	0.998839
ENSG00000229122	AGBL5-IT1	0.473717	0.395743	0.665691	0.581241	2.44585	0.184843	0.998839
ENSG00000179774	ATOH7	0.0723378	0.181293	0.518429	0.599111	2.44585	0.184843	0.998839
ENSG00000260366	AC026803.1	0.195365	0.489623	0.658888	0.539345	2.44585	0.184843	0.998839
ENSG00000269161	AC010618.2	0.11637	0	0.784937	0.963787	2.44585	0.184843	0.998839
ENSG00000277283	AC004812.2	0.357889	0.288303	0.538847	0.658685	2.44585	0.184843	0.998839
ENSG00000235084	CHCHD2P6	0.239508	0	0.908735	0.881614	2.44585	0.184843	0.998839
ENSG00000260498	AC126696.3	0.0667456	0.418194	0.562766	1.04417	2.44585	0.184843	0.998839
ENSG00000284948	AC107959.4	0.258599	0	0.508755	0.515606	2.44585	0.184843	0.998839
ENSG00000272716	AL121658.1	0.451096	0.471056	0.887464	1.10697	2.44585	0.184843	0.998839
ENSG00000280239	AC011498.7	0.316902	0.397109	0.623457	0.534645	2.44585	0.184843	0.998839
ENSG00000260651	AF213884.3	0.223507	0.280077	0.659576	1.0284	2.44585	0.184843	0.998839
ENSG00000105642	KCNN1	0.403391	0.43809	0.532854	0.829046	2.44585	0.184843	0.998839
ENSG00000280311	AC131212.4	0.274513	0.343992	0.694367	0.656803	2.44585	0.184843	0.998839
ENSG00000273253	AL022328.4	0.213906	0.46908	1.03704	1.3287	2.44585	0.184843	0.998839
ENSG00000235272	RAMACL	0.322632	0.471671	0.612061	0.544312	2.44585	0.184843	0.998839
ENSG00000243554	AC004967.1	0.479016	0.300127	0.605824	1.43262	2.44585	0.184843	0.998839
ENSG00000167733	HSD11B1L	0.393735	0.358828	0.528146	0.576432	2.44585	0.184843	0.998839
ENSG00000273117	AC144652.1	0.494427	0.454349	0.861545	1.27397	2.44585	0.184843	0.998839
ENSG00000150773	PIH1D2	0.432741	0.32536	0.784461	0.617246	2.44585	0.184843	0.998839
ENSG00000213830	CFL1P5	0.3199	0.133622	1.16881	0.686895	2.44585	0.184843	0.998839
ENSG00000095261	PSMD5	31.2339	32.51	22.4142	16.8609	-0.711502	0.18486	0.998839
ENSG00000173465	SSSCA1	18.4209	16.1015	26.5454	29.3157	0.723178	0.184916	0.998839
ENSG00000162639	HENMT1	13.0626	12.9401	22.7902	20.5082	0.762163	0.185159	0.998839
ENSG00000101868	POLA1	19.7189	20.4856	14.4747	8.87865	-0.795195	0.185595	0.998839
ENSG00000168411	RFWD3	31.0664	32.4757	23.3872	15.1247	-0.726221	0.185794	0.998839
ENSG00000186480	INSIG1	22.0573	21.6489	38.9017	32.2823	0.693486	0.185871	0.998839
ENSG00000213997	PGAM1P7	0.94422	1.09219	0.12248	0.267355	-2.43951	0.185984	0.998839
ENSG00000213190	MLLT11	0.577993	0.609055	0.42088	0.314298	-2.43951	0.185984	0.998839
ENSG00000148158	SNX30	0.952425	0.880628	0.385926	0.438228	-2.43951	0.185984	0.998839
ENSG00000285884	AL022345.4	0.609836	0.679275	0.114263	0.124709	-2.43951	0.185984	0.998839
ENSG00000232973	CYP1B1-AS1	0.826635	0.513424	0.430308	0.456419	-2.43951	0.185984	0.998839
ENSG00000205041	AC118344.1	1.39134	1.00939	0.401327	0.471712	-2.43951	0.185984	0.998839
ENSG00000280279	AC240565.2	0.715096	0.73607	0.3876	0.188016	-2.43951	0.185984	0.998839
ENSG00000280276	AC009229.4	0.549872	0.7924	0.139087	0.177104	-2.43951	0.185984	0.998839
ENSG00000106571	GLI3	0.733288	0.643217	0.210213	0.26542	-2.43951	0.185984	0.998839
ENSG00000149260	CAPN5	0.678145	0.806205	0.337203	0.184016	-2.43951	0.185984	0.998839
ENSG00000279989	AC011815.3	1.47123	0.709074	0.381682	0.312433	-2.43951	0.185984	0.998839
ENSG00000115339	GALNT3	0.856754	1.00202	0.346739	0.28383	-2.43951	0.185984	0.998839
ENSG00000115137	DNAJC27	0.913741	0.930319	0.457438	0.385393	-2.43951	0.185984	0.998839
ENSG00000224409	AC114489.1	0.677595	0.679275	0.228526	0.374128	-2.43951	0.185984	0.998839
ENSG00000118257	NRP2	0.600941	0.598569	0.285822	0.322588	-2.43951	0.185984	0.998839
ENSG00000128596	CCDC136	0.718001	0.682925	0.167757	0.326385	-2.43951	0.185984	0.998839
ENSG00000001630	CYP51A1	0.657176	0.786075	0.415574	0.481057	-2.43951	0.185984	0.998839
ENSG00000237037	NDUFA6-DT	0.534683	0.579817	0.182061	0.312253	-2.43951	0.185984	0.998839
ENSG00000007372	PAX6	0.738114	0.744456	0.477056	0.37157	-2.43951	0.185984	0.998839
ENSG00000261783	AC009054.2	0.572513	0.538062	0.120679	0.131712	-2.43951	0.185984	0.998839
ENSG00000179304	FAM156B	0.528573	0.60214	0.476053	0.420083	-2.43951	0.185984	0.998839
ENSG00000227256	MIS18A-AS1	0.696099	0.523368	0.117383	0.384345	-2.43951	0.185984	0.998839
ENSG00000267141	AC012615.4	0.529127	1.3261	0.0743556	0.324614	-2.43951	0.185984	0.998839
ENSG00000235619	RPL36AP33	1.20874	1.08191	0.291186	0	-2.43951	0.185984	0.998839
ENSG00000197627	UBE2Q2P12	1.04961	0.657631	0.221244	0	-2.43951	0.185984	0.998839
ENSG00000223546	LINC00630	1.05038	1.20106	0.409603	0.120825	-2.43951	0.185984	0.998839
ENSG00000258725	PRC1-AS1	0.565353	0.820303	0.15053	0.465494	-2.43951	0.185984	0.998839
ENSG00000272498	AC090948.2	0.854202	0.594667	0.240074	0.262022	-2.43951	0.185984	0.998839
ENSG00000175414	ARL10	0.630644	0.638061	0.476586	0.343906	-2.43951	0.185984	0.998839
ENSG00000244134	RPS12P20	1.26782	0.706088	0.237547	0	-2.43951	0.185984	0.998839
ENSG00000240163	AC087385.1	1.02942	0.859979	0	0.157885	-2.43951	0.185984	0.998839
ENSG00000228653	HNRNPCP7	0.828089	0.963557	0.349102	0.435449	-2.43951	0.185984	0.998839
ENSG00000167588	GPD1	0.54992	0.605067	0.441048	0.222171	-2.43951	0.185984	0.998839
ENSG00000279381	CR392039.1	0.524804	0.657631	0.221244	0	-2.43951	0.185984	0.998839
ENSG00000271843	AC012557.1	1.22655	0.548923	0.147738	0.0806223	-2.43951	0.185984	0.998839
ENSG00000185245	GP1BA	0.68491	0.750978	0.324834	0.433316	-2.43951	0.185984	0.998839
ENSG00000140678	ITGAX	0.522133	0.549978	0.331773	0.19498	-2.43951	0.185984	0.998839
ENSG00000204086	RPA4	0.514712	0.558987	0.318252	0.189462	-2.43951	0.185984	0.998839
ENSG00000119772	DNMT3A	0.654651	0.664087	0.428058	0.40572	-2.43951	0.185984	0.998839
ENSG00000203709	MIR29B2CHG	0.661589	0.518658	0.252805	0.290913	-2.43951	0.185984	0.998839
ENSG00000273769	LCA10	1.3844	1.15652	0.389085	0.247717	-2.43951	0.185984	0.998839
ENSG00000217555	CKLF	0.507175	0.519988	0.038875	0.127287	-2.43951	0.185984	0.998839
ENSG00000157111	TMEM171	0.523095	0.961384	0.235225	0.353005	-2.43951	0.185984	0.998839
ENSG00000142065	ZFP14	0.801204	0.94392	0.421488	0.491531	-2.43951	0.185984	0.998839
ENSG00000275348	AC096861.1	0.669125	0.558987	0	0	-2.43951	0.185984	0.998839
ENSG00000177932	ZNF354C	0.959603	1.04132	0.483786	0.373252	-2.43951	0.185984	0.998839
ENSG00000272072	AC004492.1	0.649286	1.26563	0.182482	0.265554	-2.43951	0.185984	0.998839
ENSG00000211644	IGLV1-51	0.963265	0.517314	0	0	-2.43951	0.185984	0.998839
ENSG00000261499	AC233699.1	0.504135	0.689162	0.077284	0.0421748	-2.43951	0.185984	0.998839
ENSG00000139668	WDFY2	0.581668	0.563232	0.404051	0.447074	-2.43951	0.185984	0.998839
ENSG00000259216	AC084757.1	0.873959	0.547579	0.0921099	0.301593	-2.43951	0.185984	0.998839
ENSG00000278987	AL031009.1	0.588781	0.707059	0.2689	0.270909	-2.43951	0.185984	0.998839
ENSG00000182986	ZNF320	0.837413	0.573113	0.353033	0.367525	-2.43951	0.185984	0.998839
ENSG00000279720	CR392039.4	0.641078	0.535556	0.450438	0.196648	-2.43951	0.185984	0.998839
ENSG00000248773	AC108727.1	0.681043	1.19478	0	0.250688	-2.43951	0.185984	0.998839
ENSG00000237437	ASS1P12	0.567148	0.984035	0.478191	0.481762	-2.43951	0.185984	0.998839
ENSG00000196074	SYCP2	0.645738	0.829921	0.265247	0.342825	-2.43951	0.185984	0.998839
ENSG00000260773	AC055855.1	0.5353	0.804941	0.0902677	0.0985204	-2.43951	0.185984	0.998839
ENSG00000260252	AC009087.1	1.01547	0.545353	0.122314	0.400489	-2.43951	0.185984	0.998839
ENSG00000250659	AP001363.1	1.01383	0.762254	0	0.186592	-2.43951	0.185984	0.998839
ENSG00000249379	AL033397.2	0.88075	0.735778	0.247535	0	-2.43951	0.185984	0.998839
ENSG00000269984	AC078795.1	0.630166	0.640265	0.201042	0.125384	-2.43951	0.185984	0.998839
ENSG00000176472	ZNF575	0.714398	0.520472	0.336193	0.382218	-2.43951	0.185984	0.998839
ENSG00000283057	AC010653.3	0.922931	1.15652	0.389085	0	-2.43951	0.185984	0.998839
ENSG00000285820	AL157829.1	0.877118	1.29308	0.195761	0.142439	-2.43951	0.185984	0.998839
ENSG00000164742	ADCY1	0.666606	0.607066	0.277757	0.235388	-2.43951	0.185984	0.998839
ENSG00000271209	BRDTP1	0.553486	1.18898	0.400005	0.29105	-2.43951	0.185984	0.998839
ENSG00000185432	METTL7A	0.86529	1.05144	0.375839	0.289553	-2.43951	0.185984	0.998839
ENSG00000105549	THEG	0.588242	0.909121	0.462911	0.324793	-2.43951	0.185984	0.998839
ENSG00000272031	ANKRD34A	0.771577	0.766193	0.319141	0.241143	-2.43951	0.185984	0.998839
ENSG00000186318	BACE1	0.63283	0.569093	0.451966	0.315156	-2.43951	0.185984	0.998839
ENSG00000273056	AL354694.1	0.641627	0.804022	0.231852	0.168699	-2.43951	0.185984	0.998839
ENSG00000261821	AC090826.1	0.703488	0.556048	0.41064	0.308748	-2.43951	0.185984	0.998839
ENSG00000232531	AC027612.3	0.562397	0.512538	0.344862	0.329342	-2.43951	0.185984	0.998839
ENSG00000144935	TRPC1	0.785885	0.619012	0.18932	0.382262	-2.43951	0.185984	0.998839
ENSG00000166436	TRIM66	0.942879	0.770557	0.399415	0.301798	-2.43951	0.185984	0.998839
ENSG00000253908	AC104115.2	0.545429	0.781117	0.131394	0.143407	-2.43951	0.185984	0.998839
ENSG00000274765	AC018926.1	0.98446	1.38783	0.103756	0.452967	-2.43951	0.185984	0.998839
ENSG00000225951	ODF2-AS1	0.526093	0.988871	0	0	-2.43951	0.185984	0.998839
ENSG00000223751	AC116609.1	0.700393	0.877661	0	0	-2.43951	0.185984	0.998839
ENSG00000143147	GPR161	0.672464	0.645444	0.253335	0.311607	-2.43951	0.185984	0.998839
ENSG00000164008	C1orf50	0.71197	0.650009	0.360179	0.224633	-2.43951	0.185984	0.998839
ENSG00000280355	AL132656.4	0.857691	0.537386	0.255234	0.301783	-2.43951	0.185984	0.998839
ENSG00000214106	PAXIP1-AS2	0.616591	0.648315	0.43622	0.384794	-2.43951	0.185984	0.998839
ENSG00000197275	RAD54B	0.574291	0.56814	0.22087	0.176161	-2.43951	0.185984	0.998839
ENSG00000164318	EGFLAM	0.953889	0.960941	0.307516	0.206542	-2.43951	0.185984	0.998839
ENSG00000272226	AL136985.2	0.600337	0.626901	0.253087	0.18415	-2.43951	0.185984	0.998839
ENSG00000250222	AC008443.4	0.660864	0.552086	0.371472	0.405434	-2.43951	0.185984	0.998839
ENSG00000175322	ZNF519	0.745968	0.582108	0.477441	0.30891	-2.43951	0.185984	0.998839
ENSG00000188167	TMPPE	1.4712	0.947148	0.261745	0.471984	-2.43951	0.185984	0.998839
ENSG00000185674	LYG2	0.665796	0.834308	0	0.0816919	-2.43951	0.185984	0.998839
ENSG00000254389	RHPN1-AS1	0.697732	0.699462	0.305913	0.256831	-2.43951	0.185984	0.998839
ENSG00000223404	LINC00397	1.35092	1.48123	0.284756	0.466185	-2.43951	0.185984	0.998839
ENSG00000196110	ZNF699	0.576227	0.610982	0.348813	0.258334	-2.43951	0.185984	0.998839
ENSG00000101695	RNF125	0.526417	0.556582	0.263535	0.158953	-2.43951	0.185984	0.998839
ENSG00000147099	HDAC8	0.691626	0.679918	0.418215	0.432878	-2.43951	0.185984	0.998839
ENSG00000244687	UBE2V1	1.02216	0.668278	0.477756	0.449865	-2.43951	0.185984	0.998839
ENSG00000264304	AC024267.3	0.666744	0.835496	0.321237	0.0876516	-2.43951	0.185984	0.998839
ENSG00000227598	Z94721.1	1.25135	1.21961	0	0	-2.43951	0.185984	0.998839
ENSG00000279962	AP001525.1	0.680466	0.852691	0	0	-2.43951	0.185984	0.998839
ENSG00000168679	SLC16A4	0.659195	0.550691	0.213769	0.233313	-2.43951	0.185984	0.998839
ENSG00000231233	CFAP58-DT	0.538667	0.843753	0.227089	0.371775	-2.43951	0.185984	0.998839
ENSG00000279519	AC007382.1	0.552067	0.794282	0.344796	0.131712	-2.43951	0.185984	0.998839
ENSG00000182985	CADM1	0.602498	0.633217	0.36461	0.456072	-2.43951	0.185984	0.998839
ENSG00000220804	LINC01881	0.942527	0.694753	0.373973	0.204082	-2.43951	0.185984	0.998839
ENSG00000270157	AC004918.3	1.33102	1.37783	0.487934	0.106509	-2.43951	0.185984	0.998839
ENSG00000260401	AP002761.4	0.70078	0.578778	0.429718	0.41038	-2.43951	0.185984	0.998839
ENSG00000234338	AC073349.2	0.534298	0.920602	0.0563117	0.06146	-2.43951	0.185984	0.998839
ENSG00000271532	BBIP1P1	1.34305	0.721273	0.48531	0.35312	-2.43951	0.185984	0.998839
ENSG00000229298	TUBB8P1	1.32536	0.738139	0.124165	0	-2.43951	0.185984	0.998839
ENSG00000271127	AP000526.1	1.07986	0.966547	0.325172	0.28392	-2.43951	0.185984	0.998839
ENSG00000264456	AC138207.4	1.06351	0.848071	0.489109	0.474511	-2.43951	0.185984	0.998839
ENSG00000244161	FLNB-AS1	1.05357	0.596815	0.170362	0.146094	-2.43951	0.185984	0.998839
ENSG00000189136	UBE2Q2P1	0.631328	0.957668	0.224128	0.107021	-2.43951	0.185984	0.998839
ENSG00000178075	GRAMD1C	1.08238	0.867023	0.47941	0.460199	-2.43951	0.185984	0.998839
ENSG00000164938	TP53INP1	1.0657	0.969068	0.294213	0.26036	-2.43951	0.185984	0.998839
ENSG00000080947	CROCCP3	0.63642	0.551356	0.317984	0.426589	-2.43951	0.185984	0.998839
ENSG00000143375	CGN	0.550187	0.59819	0.0613973	0.0297825	-2.43951	0.185984	0.998839
ENSG00000213513	IMPDH1P5	0.521396	0.871148	0.234462	0.255897	-2.43951	0.185984	0.998839
ENSG00000120327	PCDHB14	0.820468	0.736362	0.430024	0.3367	-2.43951	0.185984	0.998839
ENSG00000276166	AC092118.2	0.722294	0.502837	0	0.369267	-2.43951	0.185984	0.998839
ENSG00000262180	OCLM	1.33219	0.986447	0.306338	0.222897	-2.43951	0.185984	0.998839
ENSG00000249286	AMD1P3	0.807797	0.8098	0.0908126	0.346903	-2.43951	0.185984	0.998839
ENSG00000264885	AC026271.3	0.730087	1.13444	0.320098	0.241867	-2.43951	0.185984	0.998839
ENSG00000244268	AC117394.2	1.32582	0.623019	0	0.152508	-2.43951	0.185984	0.998839
ENSG00000110536	PTPMT1	0.507949	0.538586	0.263555	0.467433	-2.43951	0.185984	0.998839
ENSG00000234478	ACBD3-AS1	0.700393	0.626901	0.168725	0.0920751	-2.43951	0.185984	0.998839
ENSG00000167895	TMC8	0.70602	0.638959	0.4878	0.351923	-2.43951	0.185984	0.998839
ENSG00000244625	MIATNB	0.620474	0.683271	0.25365	0.41526	-2.43951	0.185984	0.998839
ENSG00000244176	AP003733.1	0.565458	1.0235	0	0.289086	-2.43951	0.185984	0.998839
ENSG00000260884	AC009120.3	1.04347	0.784543	0.263941	0.0960238	-2.43951	0.185984	0.998839
ENSG00000161960	EIF4A1	0.916334	0.870656	0.288667	0.416988	-2.43951	0.185984	0.998839
ENSG00000114698	PLSCR4	0.772494	0.698237	0.384391	0.40788	-2.43951	0.185984	0.998839
ENSG00000231340	ACTG1P10	1.38525	1.48788	0.208567	0.318689	-2.43951	0.185984	0.998839
ENSG00000231226	TRIM31-AS1	0.585027	0.85528	0.164422	0.179454	-2.43951	0.185984	0.998839
ENSG00000236364	AL358115.1	0.92058	0.598151	0.172486	0.188256	-2.43951	0.185984	0.998839
ENSG00000177570	SAMD12	0.793656	0.88548	0.316976	0.390801	-2.43951	0.185984	0.998839
ENSG00000198794	SCAMP5	0.626146	0.591909	0.472363	0.42457	-2.43951	0.185984	0.998839
ENSG00000284783	AC091057.5	1.10144	1.10417	0.185736	0	-2.43951	0.185984	0.998839
ENSG00000268573	AC011815.1	1.16051	1.17869	0.494392	0.393452	-2.43951	0.185984	0.998839
ENSG00000268812	AC004264.1	0.809018	0.591371	0.227375	0	-2.43951	0.185984	0.998839
ENSG00000259294	AC005096.1	0.77455	0.862745	0.29025	0.0791965	-2.43951	0.185984	0.998839
ENSG00000160229	ZNF66	0.640439	0.646485	0.344991	0.278306	-2.43951	0.185984	0.998839
ENSG00000276476	LINC00540	0.786917	0.542346	0.132698	0.289659	-2.43951	0.185984	0.998839
ENSG00000259760	AC015660.2	0.811061	0.67756	0	0	-2.43951	0.185984	0.998839
ENSG00000113555	PCDH12	0.565126	0.599968	0.225008	0.137235	-2.43951	0.185984	0.998839
ENSG00000239280	AC108693.1	1.36303	1.08692	0	0	-2.43951	0.185984	0.998839
ENSG00000233757	AC092835.1	0.813173	0.90253	0.156715	0.0641409	-2.43951	0.185984	0.998839
ENSG00000213413	PVRIG	0.674521	0.608574	0.159242	0.0248287	-2.43951	0.185984	0.998839
ENSG00000266446	AL449423.1	0.615287	1.07942	0.103756	0.339726	-2.43951	0.185984	0.998839
ENSG00000273473	BX649601.1	0.842255	0.70362	0.315621	0.0861192	-2.43951	0.185984	0.998839
ENSG00000127928	GNGT1	1.29234	1.36373	0.26763	0.375554	-2.43951	0.185984	0.998839
ENSG00000214029	ZNF891	0.85551	0.881069	0.42637	0.385667	-2.43951	0.185984	0.998839
ENSG00000237491	AL669831.5	0.747111	0.522815	0.409044	0.464298	-2.43951	0.185984	0.998839
ENSG00000275004	ZNF280B	0.61733	0.632926	0.441638	0.292652	-2.43951	0.185984	0.998839
ENSG00000264070	DND1P1	0.606572	0.633413	0.170477	0.139547	-2.43951	0.185984	0.998839
ENSG00000174500	GCSAM	1.31596	1.18801	0.465298	0.429708	-2.43951	0.185984	0.998839
ENSG00000281825	AL355480.4	0.775797	0.972151	0	0	-2.43951	0.185984	0.998839
ENSG00000282936	AC004706.3	0.771849	0.777556	0.216928	0.19498	-2.43951	0.185984	0.998839
ENSG00000228327	AL669831.1	0.690763	0.604874	0.329803	0.413565	-2.43951	0.185984	0.998839
ENSG00000223583	AL513365.1	0.50028	0.626901	0	0.0920751	-2.43951	0.185984	0.998839
ENSG00000135960	EDAR	0.604722	0.636532	0.387503	0.122427	-2.43951	0.185984	0.998839
ENSG00000211448	DIO2	0.507156	0.554959	0.397496	0.216918	-2.43951	0.185984	0.998839
ENSG00000228915	OR7E128P	0.993233	1.37563	0.176304	0.33674	-2.43951	0.185984	0.998839
ENSG00000260628	AC142381.3	0.504773	0.722892	0.405333	0.154837	-2.43951	0.185984	0.998839
ENSG00000247934	AC022364.1	0.824142	0.516366	0.281259	0.234744	-2.43951	0.185984	0.998839
ENSG00000279300	AC008761.3	1.02019	0.6768	0.151795	0.0552244	-2.43951	0.185984	0.998839
ENSG00000071073	MGAT4A	0.755979	0.940351	0.323389	0.470606	-2.43951	0.185984	0.998839
ENSG00000235677	NPM1P26	0.870407	0.818029	0.366942	0.133496	-2.43951	0.185984	0.998839
ENSG00000236337	FMR1-IT1	0.936385	1.17338	0.394757	0	-2.43951	0.185984	0.998839
ENSG00000160471	COX6B2	0.589321	0.597815	0.319427	0.258245	-2.43951	0.185984	0.998839
ENSG00000256452	AP003170.3	1.35519	0.849094	0	0	-2.43951	0.185984	0.998839
ENSG00000241120	HMGN1P8	1.11521	1.16456	0	0.342085	-2.43951	0.185984	0.998839
ENSG00000269951	AC090181.2	0.955893	0.99819	0.268654	0.439823	-2.43951	0.185984	0.998839
ENSG00000131018	SYNE1	0.91688	1.00915	0.398782	0.380701	-2.43951	0.185984	0.998839
ENSG00000281183	NPTN-IT1	1.2427	0.940214	0.375621	0.0863078	-2.43951	0.185984	0.998839
ENSG00000169330	KIAA1024	0.543172	0.582004	0.338504	0.340475	-2.43951	0.185984	0.998839
ENSG00000234880	LINC00163	0.869397	0.778172	0.43982	0.365737	-2.43951	0.185984	0.998839
ENSG00000165507	DEPP1	0.521104	0.562927	0.348466	0.132287	-2.43951	0.185984	0.998839
ENSG00000265194	AL359922.2	0.585512	0.644771	0.164558	0.195931	-2.43951	0.185984	0.998839
ENSG00000260793	AC003102.1	0.638529	0.833479	0.201891	0.440698	-2.43951	0.185984	0.998839
ENSG00000100197	CYP2D6	0.503966	0.604062	0.406445	0.342785	-2.43951	0.185984	0.998839
ENSG00000143512	HHIPL2	0.927702	1.01974	0.301899	0.209682	-2.43951	0.185984	0.998839
ENSG00000261431	AL023803.1	0.572513	0.717416	0	0	-2.43951	0.185984	0.998839
ENSG00000285816	AP000944.2	0.503102	0.504349	0.159071	0.32408	-2.43951	0.185984	0.998839
ENSG00000109654	TRIM2	0.971208	1.26684	0.459719	0.27178	-2.43951	0.185984	0.998839
ENSG00000182263	FIGN	1.28683	1.14699	0.440352	0.495476	-2.43951	0.185984	0.998839
ENSG00000231993	EP300-AS1	1.17133	1.02746	0.296284	0.431162	-2.43951	0.185984	0.998839
ENSG00000237916	AC011753.4	1.03273	1.07843	0.29025	0.158393	-2.43951	0.185984	0.998839
ENSG00000262678	AC004771.5	0.592583	0.618804	0.0832728	0	-2.43951	0.185984	0.998839
ENSG00000272693	AC073107.1	0.982202	0.683776	0.276048	0.326393	-2.43951	0.185984	0.998839
ENSG00000170899	GSTA4	0.516841	0.585972	0.332019	0.294429	-2.43951	0.185984	0.998839
ENSG00000147255	IGSF1	0.637714	0.523232	0.377662	0.496025	-2.43951	0.185984	0.998839
ENSG00000135338	LCA5	0.709066	0.506125	0.33298	0.454278	-2.43951	0.185984	0.998839
ENSG00000229808	AL391825.1	0.549428	0.590132	0.430161	0.469489	-2.43951	0.185984	0.998839
ENSG00000256973	AC053513.1	1.30561	0.636245	0.122314	0	-2.43951	0.185984	0.998839
ENSG00000134369	NAV1	0.662777	0.687126	0.229157	0.17332	-2.43951	0.185984	0.998839
ENSG00000273472	AC096733.2	0.768006	1.05863	0.420904	0.494722	-2.43951	0.185984	0.998839
ENSG00000169246	NPIPB3	0.510674	0.526161	0.325324	0.271521	-2.43951	0.185984	0.998839
ENSG00000137878	GCOM1	0.581961	0.527407	0.311057	0.329931	-2.43951	0.185984	0.998839
ENSG00000228261	AL162742.1	0.953889	1.26563	0.189241	0.103271	-2.43951	0.185984	0.998839
ENSG00000271580	AL583832.1	1.02417	0.684473	0.230275	0	-2.43951	0.185984	0.998839
ENSG00000101440	ASIP	0.550437	0.603533	0.174038	0.316582	-2.43951	0.185984	0.998839
ENSG00000249102	AC034223.1	0.625559	0.55992	0.0753487	0.0822374	-2.43951	0.185984	0.998839
ENSG00000259354	AC025580.2	0.633654	0.811293	0.23229	0.392966	-2.43951	0.185984	0.998839
ENSG00000284726	AL109936.6	0.886258	0.888456	0.2989	0.48934	-2.43951	0.185984	0.998839
ENSG00000234925	ATP5PDP4	0.563474	1.12974	0.285056	0	-2.43951	0.185984	0.998839
ENSG00000265293	ARGFXP2	0.620474	0.706832	0.237797	0.20763	-2.43951	0.185984	0.998839
ENSG00000245146	MALINC1	0.684885	0.741198	0.354351	0.487016	-2.43951	0.185984	0.998839
ENSG00000175768	TOMM5	0.690425	0.533829	0.309645	0.364991	-2.43951	0.185984	0.998839
ENSG00000049192	ADAMTS6	0.668578	0.704687	0.310832	0.2645	-2.43951	0.185984	0.998839
ENSG00000132326	PER2	0.941854	0.673027	0.328151	0.3295	-2.43951	0.185984	0.998839
ENSG00000272842	AL391834.1	0.955893	1.31761	0.161192	0.263894	-2.43951	0.185984	0.998839
ENSG00000173320	STOX2	0.775797	0.972151	0.374919	0.243776	-2.43951	0.185984	0.998839
ENSG00000269321	AC011466.2	0.745543	0.560544	0.377163	0.27443	-2.43951	0.185984	0.998839
ENSG00000257151	PWAR6	0.857778	0.551966	0.439806	0.394679	-2.43951	0.185984	0.998839
ENSG00000145217	SLC26A1	0.511235	0.609377	0.367968	0.286864	-2.43951	0.185984	0.998839
ENSG00000197837	HIST4H4	0.560632	0.910684	0.175073	0.152863	-2.43951	0.185984	0.998839
ENSG00000083097	DOP1A	0.996527	1.09516	0.36844	0.191254	-2.43951	0.185984	0.998839
ENSG00000285560	AC103739.3	1.32619	1.13308	0.355785	0.0554732	-2.43951	0.185984	0.998839
ENSG00000285812	AL390719.3	0.635516	0.612588	0.164873	0.179946	-2.43951	0.185984	0.998839
ENSG00000144596	GRIP2	0.950343	0.688562	0.40254	0.431053	-2.43951	0.185984	0.998839
ENSG00000103490	PYCARD	0.644552	0.524996	0.407591	0.355883	-2.43951	0.185984	0.998839
ENSG00000132031	MATN3	0.566546	0.752965	0.419783	0.394966	-2.43951	0.185984	0.998839
ENSG00000165029	ABCA1	0.834785	0.886499	0.302218	0.0998224	-2.43951	0.185984	0.998839
ENSG00000228492	RAB11FIP1P1	0.637985	0.647181	0.153691	0.167742	-2.43951	0.185984	0.998839
ENSG00000233845	AC093732.1	0.955893	0.532368	0.179103	0.488692	-2.43951	0.185984	0.998839
ENSG00000240254	B4GALT4-AS1	0.787206	0.616529	0	0	-2.43951	0.185984	0.998839
ENSG00000055163	CYFIP2	0.642482	0.52395	0.348242	0.244002	-2.43951	0.185984	0.998839
ENSG00000279331	RBM12B-AS1	1.39358	1.3354	0.0691177	0.150874	-2.43951	0.185984	0.998839
ENSG00000101204	CHRNA4	0.620132	0.61317	0.375809	0.236292	-2.43951	0.185984	0.998839
ENSG00000176933	TOB2P1	1.02527	1.08191	0.363983	0.347602	-2.43951	0.185984	0.998839
ENSG00000241278	ENPP7P4	0.591492	1.2971	0.166239	0.136078	-2.43951	0.185984	0.998839
ENSG00000231551	AC245100.4	1.39853	0.946752	0.47438	0.458578	-2.43951	0.185984	0.998839
ENSG00000250874	AC010595.1	0.773661	0.692482	0.2485	0.271219	-2.43951	0.185984	0.998839
ENSG00000174501	ANKRD36C	0.967711	0.727582	0.363219	0.172359	-2.43951	0.185984	0.998839
ENSG00000237643	AL365226.2	0.674181	0.50689	0.113687	0	-2.43951	0.185984	0.998839
ENSG00000131849	ZNF132	0.561557	0.589575	0.294323	0.432965	-2.43951	0.185984	0.998839
ENSG00000227376	FTH1P16	1.35765	0.850632	0.163528	0.356958	-2.43951	0.185984	0.998839
ENSG00000267270	PARD6G-AS1	0.536583	0.672392	0.442585	0.483048	-2.43951	0.185984	0.998839
ENSG00000267481	AC011477.2	0.755581	1.23815	0.196021	0.374399	-2.43951	0.185984	0.998839
ENSG00000268279	AC090004.1	1.08263	0.552706	0.236657	0.110697	-2.43951	0.185984	0.998839
ENSG00000242588	AC108010.1	0.586347	1.21018	0.26173	0.253919	-2.43951	0.185984	0.998839
ENSG00000260686	AC008669.1	0.540707	0.554367	0.207226	0.271406	-2.43951	0.185984	0.998839
ENSG00000144230	GPR17	0.821689	0.62784	0.439341	0.405737	-2.43951	0.185984	0.998839
ENSG00000226432	AC010342.1	0.610376	0.535403	0.25732	0	-2.43951	0.185984	0.998839
ENSG00000237848	AL606489.2	0.915043	0.57332	0	0.210514	-2.43951	0.185984	0.998839
ENSG00000276853	AC026124.2	0.979207	0.511268	0.41281	0.300367	-2.43951	0.185984	0.998839
ENSG00000231752	EMBP1	0.540425	0.54877	0.196405	0.162915	-2.43951	0.185984	0.998839
ENSG00000233231	HNRNPA1P49	0.532931	0.593614	0.0499268	0	-2.43951	0.185984	0.998839
ENSG00000234281	LANCL1-AS1	0.738566	0.563346	0.1083	0.147751	-2.43951	0.185984	0.998839
ENSG00000223908	AC068657.1	0.524804	0.657631	0	0	-2.43951	0.185984	0.998839
ENSG00000139998	RAB15	0.949984	0.789158	0.38699	0.333967	-2.43951	0.185984	0.998839
ENSG00000223719	AC069277.2	0.61956	0.621096	0.104477	0	-2.43951	0.185984	0.998839
ENSG00000271366	AC002128.2	0.519709	0.542705	0.365161	0.239127	-2.43951	0.185984	0.998839
ENSG00000214595	EML6	0.797792	0.874167	0.403595	0.290248	-2.43951	0.185984	0.998839
ENSG00000127588	GNG13	0.707205	0.613522	0	0.250306	-2.43951	0.185984	0.998839
ENSG00000255725	TDGP1	0.566225	0.927854	0.293792	0.120245	-2.43951	0.185984	0.998839
ENSG00000223459	TCAF1P1	0.934917	1.20158	0.18191	0.1103	-2.43951	0.185984	0.998839
ENSG00000270164	LINC01480	0.932579	0.62326	0.471783	0.31467	-2.43951	0.185984	0.998839
ENSG00000268521	VN1R83P	1.08263	1.05517	0.304273	0.332091	-2.43951	0.185984	0.998839
ENSG00000253686	LINC01484	0.722608	0.524236	0.4329	0.20999	-2.43951	0.185984	0.998839
ENSG00000265490	AP001178.2	1.14942	0.823048	0	0	-2.43951	0.185984	0.998839
ENSG00000285938	AC072022.2	0.701879	0.527715	0	0.215298	-2.43951	0.185984	0.998839
ENSG00000066405	CLDN18	0.896766	0.605089	0.314076	0.241223	-2.43951	0.185984	0.998839
ENSG00000269937	AC093525.7	0.516699	0.554978	0.0622364	0.0543411	-2.43951	0.185984	0.998839
ENSG00000279348	AC012513.3	1.21429	1.39482	0.298617	0.139679	-2.43951	0.185984	0.998839
ENSG00000178127	NDUFV2	0.651601	0.989722	0.283023	0.127193	-2.43951	0.185984	0.998839
ENSG00000159917	ZNF235	0.616726	0.761618	0.459704	0.477057	-2.43951	0.185984	0.998839
ENSG00000142408	CACNG8	1.01589	0.567486	0.340555	0.450533	-2.43951	0.185984	0.998839
ENSG00000183562	AC131971.1	0.758522	0.995766	0.395911	0.132956	-2.43951	0.185984	0.998839
ENSG00000120215	MLANA	0.798696	0.935573	0.117117	0.0958681	-2.43951	0.185984	0.998839
ENSG00000236123	CEACAMP11	0.642727	0.690344	0.23225	0.168989	-2.43951	0.185984	0.998839
ENSG00000165959	CLMN	0.777329	0.700647	0.442686	0.313739	-2.43951	0.185984	0.998839
ENSG00000229212	AC044860.1	0.648412	0.519113	0.349286	0.265196	-2.43951	0.185984	0.998839
ENSG00000106714	CNTNAP3	0.601587	0.619987	0.289168	0.351822	-2.43951	0.185984	0.998839
ENSG00000135540	NHSL1	0.93085	1.00529	0.480202	0.383216	-2.43951	0.185984	0.998839
ENSG00000162105	SHANK2	1.17752	1.06825	0.430304	0.217768	-2.43951	0.185984	0.998839
ENSG00000197714	ZNF460	1.02326	1.45448	0.296171	0.281085	-2.43951	0.185984	0.998839
ENSG00000221995	TIAF1	0.742219	0.515311	0.372099	0.286128	-2.43951	0.185984	0.998839
ENSG00000232457	SLC16A6P1	1.1626	0.50673	0.383574	0.32561	-2.43951	0.185984	0.998839
ENSG00000236869	ZKSCAN7-AS1	0.821733	1.02971	0.296933	0	-2.43951	0.185984	0.998839
ENSG00000260062	GOLGA2P11	1.17782	0.674347	0.239709	0.177531	-2.43951	0.185984	0.998839
ENSG00000230084	AC006059.1	1.02287	1.11085	0.229981	0.376511	-2.43951	0.185984	0.998839
ENSG00000276672	AL161891.1	0.635063	0.868141	0.253123	0.255014	-2.43951	0.185984	0.998839
ENSG00000123838	C4BPA	0.811393	0.741957	0.388288	0.100902	-2.43951	0.185984	0.998839
ENSG00000262668	AJ003147.2	0.51062	0.533215	0.358775	0.469891	-2.43951	0.185984	0.998839
ENSG00000235772	AP001625.2	0.65167	0.816607	0	0.17134	-2.43951	0.185984	0.998839
ENSG00000230526	AC073370.1	0.50981	0.638842	0.343877	0.375316	-2.43951	0.185984	0.998839
ENSG00000145348	TBCK	0.765953	0.627804	0.37774	0.385677	-2.43951	0.185984	0.998839
ENSG00000066933	MYO9A	1.15502	0.973735	0.381074	0.32592	-2.43951	0.185984	0.998839
ENSG00000224401	RPL7P57	0.795716	0.543879	0.121983	0.133136	-2.43951	0.185984	0.998839
ENSG00000100156	SLC16A8	0.850454	0.548076	0.225362	0.268326	-2.43951	0.185984	0.998839
ENSG00000181619	GPR135	0.709861	0.714317	0.426219	0.237542	-2.43951	0.185984	0.998839
ENSG00000162913	OBSCN-AS1	0.733891	0.625354	0.346517	0.391704	-2.43951	0.185984	0.998839
ENSG00000231345	BEND3P1	0.739963	0.565394	0.410861	0.232516	-2.43951	0.185984	0.998839
ENSG00000285799	AL645929.2	0.738887	1.0244	0.198828	0.202538	-2.43951	0.185984	0.998839
ENSG00000235453	SMIM27	0.895197	0.508302	0.283045	0.334666	-2.43951	0.185984	0.998839
ENSG00000272602	ZNF595	0.762187	0.750432	0.481979	0.463419	-2.43951	0.185984	0.998839
ENSG00000166263	STXBP4	0.506986	0.508986	0.302476	0.305574	-2.43951	0.185984	0.998839
ENSG00000167524	SGK494	1.25129	0.963811	0.261337	0.33805	-2.43951	0.185984	0.998839
ENSG00000173166	RAPH1	1.40495	1.49675	0.266242	0.193722	-2.43951	0.185984	0.998839
ENSG00000228294	BMS1P17	0.663204	0.771698	0.119824	0.174372	-2.43951	0.185984	0.998839
ENSG00000231073	AL590133.1	0.581848	1.09367	0.367939	0.401578	-2.43951	0.185984	0.998839
ENSG00000280095	CU639417.3	1.01212	1.12737	0.189638	0.310463	-2.43951	0.185984	0.998839
ENSG00000111877	MCM9	0.629714	0.638791	0.357575	0.413918	-2.43951	0.185984	0.998839
ENSG00000236861	AC006378.1	0.589167	0.738284	0.0709652	0.232359	-2.43951	0.185984	0.998839
ENSG00000134317	GRHL1	0.518336	0.598914	0.408657	0.359292	-2.43951	0.185984	0.998839
ENSG00000196659	TTC30B	0.546361	0.684644	0.269657	0.392414	-2.43951	0.185984	0.998839
ENSG00000279289	AL136164.3	0.659369	0.50587	0.147496	0.111448	-2.43951	0.185984	0.998839
ENSG00000259712	AC023906.5	0.842992	0.528176	0.213231	0.465451	-2.43951	0.185984	0.998839
ENSG00000214975	PPIAP29	1.28729	0.672128	0.180897	0.296154	-2.43951	0.185984	0.998839
ENSG00000250397	AP006623.1	1.03891	0.618384	0.459879	0.478022	-2.43951	0.185984	0.998839
ENSG00000179148	ALOXE3	0.640652	0.51736	0.3241	0.301326	-2.43951	0.185984	0.998839
ENSG00000261556	SMG1P7	0.772822	0.786843	0.45816	0.355589	-2.43951	0.185984	0.998839
ENSG00000261971	MMP25-AS1	0.583776	0.583371	0.467289	0.326407	-2.43951	0.185984	0.998839
ENSG00000177076	ACER2	0.956747	0.809257	0.383174	0.396195	-2.43951	0.185984	0.998839
ENSG00000106258	CYP3A5	0.704863	0.982506	0.3873	0.262371	-2.43951	0.185984	0.998839
ENSG00000236308	AL138921.2	0.7409	0.696316	0.468518	0.170451	-2.43951	0.185984	0.998839
ENSG00000268756	AC104534.1	1.32406	0.592565	0.398709	0	-2.43951	0.185984	0.998839
ENSG00000167207	NOD2	0.677595	0.546543	0.400577	0.243685	-2.43951	0.185984	0.998839
ENSG00000257906	LINC02156	0.574929	0.591793	0.277001	0.132268	-2.43951	0.185984	0.998839
ENSG00000205238	SPDYE2	0.594204	0.679849	0.283176	0.0713227	-2.43951	0.185984	0.998839
ENSG00000189144	ZNF573	0.810542	0.801107	0.394645	0.378197	-2.43951	0.185984	0.998839
ENSG00000163412	EIF4E3	0.526411	0.560076	0.330789	0.425011	-2.43951	0.185984	0.998839
ENSG00000226148	SLC25A39P1	0.502629	0.692828	0	0.0462537	-2.43951	0.185984	0.998839
ENSG00000271161	BOLA2P2	0.944092	1.41965	0.477607	0.0868787	-2.43951	0.185984	0.998839
ENSG00000273891	AL731566.1	0.580346	0.935011	0.302912	0.203449	-2.43951	0.185984	0.998839
ENSG00000280335	AC016866.3	0.674748	0.563684	0.379276	0	-2.43951	0.185984	0.998839
ENSG00000256663	AC112777.1	0.714737	0.754219	0.158587	0.346171	-2.43951	0.185984	0.998839
ENSG00000179104	TMTC2	0.553116	0.515802	0.168106	0.183475	-2.43951	0.185984	0.998839
ENSG00000143429	LSP1P4	0.717936	0.592449	0.369103	0.451189	-2.43951	0.185984	0.998839
ENSG00000270392	PFN1P2	1.04223	0.870677	0.146459	0.186491	-2.43951	0.185984	0.998839
ENSG00000274315	AC009318.3	0.638529	0.666783	0.269188	0.391731	-2.43951	0.185984	0.998839
ENSG00000236732	AC094019.1	1.24752	0.568461	0	0.104365	-2.43951	0.185984	0.998839
ENSG00000237719	Z95152.1	1.22401	0.511268	0.206405	0.375459	-2.43951	0.185984	0.998839
ENSG00000244055	AC007566.1	0.534536	0.861206	0	0.281085	-2.43951	0.185984	0.998839
ENSG00000258086	AC079313.1	0.980403	1.10569	0.0826627	0	-2.43951	0.185984	0.998839
ENSG00000261596	AC005632.2	0.581848	0.729113	0.109019	0.356958	-2.43951	0.185984	0.998839
ENSG00000214827	MTCP1	0.590799	0.650593	0.498133	0.36245	-2.43951	0.185984	0.998839
ENSG00000184156	KCNQ3	0.651876	0.509214	0.392592	0.440171	-2.43951	0.185984	0.998839
ENSG00000267858	MZF1-AS1	0.63125	0.655416	0.319343	0.381733	-2.43951	0.185984	0.998839
ENSG00000196369	SRGAP2B	0.636733	0.677278	0.293401	0.436052	-2.43951	0.185984	0.998839
ENSG00000104894	CD37	0.977717	0.580347	0.357947	0.201255	-2.43951	0.185984	0.998839
ENSG00000280217	AC126564.1	1.3562	1.46619	0.358739	0.342595	-2.43951	0.185984	0.998839
ENSG00000266538	AC005838.2	1.18205	0.634811	0	0.466185	-2.43951	0.185984	0.998839
ENSG00000153246	PLA2R1	0.975998	0.899795	0.479053	0.381713	-2.43951	0.185984	0.998839
ENSG00000240793	UBA52P8	0.975807	0.698733	0.235072	0	-2.43951	0.185984	0.998839
ENSG00000235138	AL445931.1	0.887098	0.50817	0.192332	0.0466479	-2.43951	0.185984	0.998839
ENSG00000166444	ST5	0.806966	0.644351	0.411401	0.276316	-2.43951	0.185984	0.998839
ENSG00000227741	AL121987.2	0.814145	0.595119	0.14301	0.0936506	-2.43951	0.185984	0.998839
ENSG00000223947	AC016738.1	0.614405	0.500441	0.310821	0.395778	-2.43951	0.185984	0.998839
ENSG00000247735	AC120114.1	0.607605	0.609111	0.332997	0.419355	-2.43951	0.185984	0.998839
ENSG00000235494	AL590705.2	0.571495	0.716139	0	0	-2.43951	0.185984	0.998839
ENSG00000196338	NLGN3	0.748298	0.686524	0.495729	0.442678	-2.43951	0.185984	0.998839
ENSG00000172292	CERS6	0.909293	0.833732	0.473715	0.176877	-2.43951	0.185984	0.998839
ENSG00000164066	INTU	0.56642	0.517722	0.294974	0.300479	-2.43951	0.185984	0.998839
ENSG00000185829	ARL17A	0.893708	0.669368	0.320467	0.236328	-2.43951	0.185984	0.998839
ENSG00000153993	SEMA3D	1.00925	0.881954	0.330302	0.384941	-2.43951	0.185984	0.998839
ENSG00000270084	GAS5-AS1	0.694193	0.869893	0.325172	0.354901	-2.43951	0.185984	0.998839
ENSG00000227666	CYCSP24	1.18579	1.27364	0.285657	0.311773	-2.43951	0.185984	0.998839
ENSG00000069667	RORA	0.857611	0.944766	0.336385	0.378702	-2.43951	0.185984	0.998839
ENSG00000255443	CD44-AS1	0.72954	0.914186	0.384445	0.0839186	-2.43951	0.185984	0.998839
ENSG00000236184	TCEA1P4	0.951363	0.794768	0.160428	0.11673	-2.43951	0.185984	0.998839
ENSG00000250033	SLC7A11-AS1	0.99918	1.01255	0.219772	0.263851	-2.43951	0.185984	0.998839
ENSG00000258515	AL355075.2	1.23186	0.561325	0.188845	0	-2.43951	0.185984	0.998839
ENSG00000156011	PSD3	0.5524	0.595214	0.31446	0.168367	-2.43951	0.185984	0.998839
ENSG00000090612	ZNF268	0.53549	0.613914	0.49953	0.342497	-2.43951	0.185984	0.998839
ENSG00000237950	AL357079.1	1.05715	0.722568	0.486182	0.442192	-2.43951	0.185984	0.998839
ENSG00000269680	AC008760.1	1.17048	0.586691	0.46055	0.430847	-2.43951	0.185984	0.998839
ENSG00000284994	AL590282.2	0.836406	0.748643	0.20149	0	-2.43951	0.185984	0.998839
ENSG00000232470	AL136368.1	1.06793	0.501833	0	0.122843	-2.43951	0.185984	0.998839
ENSG00000232546	AC027644.1	1.07779	1.12548	0.454368	0.165303	-2.43951	0.185984	0.998839
ENSG00000224271	AL117329.1	0.587983	0.648385	0.396607	0.25972	-2.43951	0.185984	0.998839
ENSG00000165434	PGM2L1	0.813268	0.623631	0.307033	0.100531	-2.43951	0.185984	0.998839
ENSG00000259677	AC027176.2	0.645804	0.539505	0.242005	0.330162	-2.43951	0.185984	0.998839
ENSG00000253710	ALG11	0.761385	1.00601	0.393038	0.233551	-2.43951	0.185984	0.998839
ENSG00000214922	HLA-F-AS1	0.653274	0.73836	0.313205	0.330052	-2.43951	0.185984	0.998839
ENSG00000223901	AP001469.1	0.766768	0.960836	0.323251	0.132301	-2.43951	0.185984	0.998839
ENSG00000271452	AC005034.5	0.804099	0.719725	0.0968538	0	-2.43951	0.185984	0.998839
ENSG00000198929	NOS1AP	1.10904	1.0013	0.464639	0.342305	-2.43951	0.185984	0.998839
ENSG00000088340	FER1L4	0.909189	0.680623	0.393247	0.342273	-2.43951	0.185984	0.998839
ENSG00000279541	AC005261.5	0.733288	1.16069	0.0976219	0.106547	-2.43951	0.185984	0.998839
ENSG00000168427	KLHL30	0.718331	0.522081	0.41185	0.304075	-2.43951	0.185984	0.998839
ENSG00000250848	AC021087.1	0.800948	0.947907	0.150071	0.163791	-2.43951	0.185984	0.998839
ENSG00000169758	TMEM266	0.691366	0.5988	0.488629	0.421027	-2.43951	0.185984	0.998839
ENSG00000170522	ELOVL6	0.806948	0.643482	0.358745	0.411796	-2.43951	0.185984	0.998839
ENSG00000241362	RPL36AP43	0.871824	1.31098	0.147016	0.160457	-2.43951	0.185984	0.998839
ENSG00000224468	LAMC1-AS1	1.34104	0.84023	0.376901	0	-2.43951	0.185984	0.998839
ENSG00000186684	CYP27C1	0.929713	0.537703	0.321595	0.307122	-2.43951	0.185984	0.998839
ENSG00000234789	AL590369.1	1.48062	0.99904	0.288088	0	-2.43951	0.185984	0.998839
ENSG00000105982	RNF32	0.90625	0.93612	0.444007	0.225396	-2.43951	0.185984	0.998839
ENSG00000272046	AL445647.1	1.11552	0.987817	0.263354	0.232682	-2.43951	0.185984	0.998839
ENSG00000229832	AL360091.1	1.18716	1.21715	0.363983	0.0993149	-2.43951	0.185984	0.998839
ENSG00000114790	ARHGEF26	0.867949	0.745451	0.419353	0.0538461	-2.43951	0.185984	0.998839
ENSG00000076641	PAG1	0.573033	0.833688	0.118741	0.286007	-2.43951	0.185984	0.998839
ENSG00000258096	AC025031.2	0.682998	0.748882	0.0719838	0.0785649	-2.43951	0.185984	0.998839
ENSG00000279794	AC024580.1	1.19132	0.895706	0.133928	0	-2.43951	0.185984	0.998839
ENSG00000124251	TP53TG5	0.598691	0.83848	0.415707	0.0810201	-2.43951	0.185984	0.998839
ENSG00000231466	AL022324.2	0.75491	0.687984	0.173592	0.315771	-2.43951	0.185984	0.998839
ENSG00000182890	GLUD2	0.665636	0.699574	0.362085	0.118556	-2.43951	0.185984	0.998839
ENSG00000204174	NPY4R	1.42309	1.16598	0.369193	0.377762	-2.43951	0.185984	0.998839
ENSG00000128512	DOCK4	0.600519	0.606675	0.266902	0.2656	-2.43951	0.185984	0.998839
ENSG00000259709	AC023906.4	0.835319	0.654211	0.205421	0.0640575	-2.43951	0.185984	0.998839
ENSG00000283199	C13orf46	0.614004	0.716948	0.294147	0.16694	-2.43951	0.185984	0.998839
ENSG00000137821	LRRC49	0.546498	0.718385	0.492402	0.261314	-2.43951	0.185984	0.998839
ENSG00000273284	AP001033.2	0.533699	0.869411	0.0449989	0.147339	-2.43951	0.185984	0.998839
ENSG00000230699	AL645608.2	0.861969	0.661305	0.370801	0.307573	-2.43951	0.185984	0.998839
ENSG00000213062	AL021068.1	1.29271	1.25174	0.297259	0.162218	-2.43951	0.185984	0.998839
ENSG00000274370	AC130371.2	0.963715	0.548923	0.221607	0.161245	-2.43951	0.185984	0.998839
ENSG00000143669	LYST	1.12988	0.988358	0.462522	0.386768	-2.43951	0.185984	0.998839
ENSG00000228323	AC008440.1	0.853554	0.916789	0.308432	0.44884	-2.43951	0.185984	0.998839
ENSG00000232545	AC253536.3	1.24711	0.721273	0	0	-2.43951	0.185984	0.998839
ENSG00000227076	AL158166.1	0.577143	1.08483	0.121655	0	-2.43951	0.185984	0.998839
ENSG00000174640	SLCO2A1	0.500789	0.545686	0.279964	0.315578	-2.43951	0.185984	0.998839
ENSG00000273599	AL731571.1	0.512815	0.63025	0.274395	0.172429	-2.43951	0.185984	0.998839
ENSG00000147251	DOCK11	1.02743	1.13777	0.429782	0.359136	-2.43951	0.185984	0.998839
ENSG00000237522	NONOP2	1.26106	1.08982	0.256651	0.280115	-2.43951	0.185984	0.998839
ENSG00000128683	GAD1	0.733911	0.708059	0.481895	0.454231	-2.43951	0.185984	0.998839
ENSG00000229931	AL137003.1	0.996977	0.672706	0.38797	0.352867	-2.43951	0.185984	0.998839
ENSG00000101384	JAG1	0.58723	0.620428	0.276686	0.339068	-2.43951	0.185984	0.998839
ENSG00000234219	CDCA4P4	0.551044	1.08509	0	0.144883	-2.43951	0.185984	0.998839
ENSG00000254290	AC124067.4	0.675032	0.958666	0.0379436	0.393419	-2.43951	0.185984	0.998839
ENSG00000260445	AC011904.1	0	0	1.67162	0	2.44585	0.186041	0.998839
ENSG00000279493	FP565260.4	0.208694	0	2.11153	0.192048	2.44585	0.186041	0.998839
ENSG00000176046	NUPR1	0.188685	0.248263	0.334089	2.38748	2.44585	0.186041	0.998839
ENSG00000272155	AC055822.1	0	0.452214	0.202849	1.66046	2.44585	0.186041	0.998839
ENSG00000241324	AC004930.1	0	0	0.355385	1.93938	2.44585	0.186041	0.998839
ENSG00000280374	AC019080.5	0.21214	0.265832	1.60979	0.260292	2.44585	0.186041	0.998839
ENSG00000168131	OR2B2	0	0.166036	0.484109	2.27605	2.44585	0.186041	0.998839
ENSG00000001629	ANKIB1	14.2872	14.5258	8.68494	7.48921	-0.854875	0.186232	0.998839
ENSG00000135617	PRADC1	14.6475	15.2082	22.8717	27.2734	0.740137	0.186414	0.998839
ENSG00000131116	ZNF428	5.25503	3.9436	8.28581	9.67172	1.00329	0.186432	0.998839
ENSG00000169972	PUSL1	4.94653	4.25809	8.16	9.99454	1.00329	0.186432	0.998839
ENSG00000167996	FTH1	908.349	1051.25	1168.32	1837.26	0.620187	0.186544	0.998839
ENSG00000167862	MRPL58	32.4659	33.5392	51.4477	52.0611	0.645204	0.186587	0.998839
ENSG00000183696	UPP1	19.239	17.3082	27.4826	31.911	0.716001	0.186809	0.998839
ENSG00000104979	C19orf53	86.9521	89.7616	142.86	123.318	0.590798	0.186905	0.998839
ENSG00000261527	AC026464.5	0.444848	1.57941	0.125025	0	-2.43991	0.1871	0.998839
ENSG00000237418	AC069257.2	0	1.73106	0	0	-2.43991	0.1871	0.998839
ENSG00000270531	AC022001.1	0.199739	1.50176	0.33682	0	-2.43991	0.1871	0.998839
ENSG00000226659	AC021028.1	0.17903	1.5704	0.301899	0.16475	-2.43991	0.1871	0.998839
ENSG00000167792	NDUFV1	33.1638	31.4898	51.3189	49.0459	0.6471	0.187234	0.998839
ENSG00000125656	CLPP	24.1332	23.2036	36.6539	37.7128	0.677446	0.187265	0.998839
ENSG00000232155	AC244090.1	2.30237	0	0	0	-2.43911	0.187269	0.998839
ENSG00000236591	AL357992.1	2.47062	0	0	0	-2.43911	0.187269	0.998839
ENSG00000255741	AP000808.2	1.97562	0.353665	0.475928	0.0865733	-2.43911	0.187269	0.998839
ENSG00000266126	AC005730.3	1.60883	0.366549	0.493266	0.134591	-2.43911	0.187269	0.998839
ENSG00000236890	AC016027.5	1.78433	0.319421	0	0.234572	-2.43911	0.187269	0.998839
ENSG00000268117	VN1R84P	1.59451	0	0.192059	0.209618	-2.43911	0.187269	0.998839
ENSG00000265656	AC106037.2	2.03582	0.450191	0.100971	0.110202	-2.43911	0.187269	0.998839
ENSG00000267340	AC060780.2	1.89247	0.33878	0.455898	0.497578	-2.43911	0.187269	0.998839
ENSG00000272703	AP005137.2	1.6059	0.167696	0.451339	0.492602	-2.43911	0.187269	0.998839
ENSG00000163110	PDLIM5	15.837	16.1073	8.11107	9.74988	-0.826904	0.187558	0.998839
ENSG00000142534	RPS11	517.547	577.791	802.571	799.645	0.551525	0.187714	0.998839
ENSG00000116786	PLEKHM2	25.3105	24.3448	40.6993	37.4411	0.673908	0.187785	0.998839
ENSG00000167645	YIF1B	25.3484	25.5667	37.515	42.8578	0.670551	0.187864	0.998839
ENSG00000070950	RAD18	8.98427	8.55891	5.44864	3.94336	-0.996827	0.188146	0.998839
ENSG00000170471	RALGAPB	9.31786	8.79299	4.55161	3.95782	-0.996827	0.188146	0.998839
ENSG00000170776	AKAP13	9.24105	9.44324	5.00523	4.04186	-0.996827	0.188146	0.998839
ENSG00000123094	RASSF8	8.50129	8.93616	5.08859	4.00211	-0.996827	0.188146	0.998839
ENSG00000112414	ADGRG6	9.4134	9.3734	5.40136	3.99407	-0.996827	0.188146	0.998839
ENSG00000221983	UBA52	81.5382	93.997	129.521	133.824	0.58794	0.188165	0.998839
ENSG00000171224	FAM241B	15.7535	14.7185	21.4461	30.71	0.749477	0.188472	0.998839
ENSG00000018510	AGPS	17.0651	17.6656	10.5623	8.89046	-0.804242	0.188712	0.998839
ENSG00000107854	TNKS2	17.8752	17.0283	11.3916	9.18478	-0.804126	0.188722	0.998839
ENSG00000003989	SLC7A2	17.8298	17.3021	8.80981	11.3102	-0.804126	0.188722	0.998839
ENSG00000218891	ZNF579	11.7988	7.91771	17.6268	16.8206	0.810851	0.189369	0.998839
ENSG00000163428	LRRC58	22.9753	23.9353	14.7229	13.2453	-0.74411	0.189473	0.998839
ENSG00000234147	AL035446.1	11.9349	10.9576	12.5538	28.1642	0.837243	0.18989	0.998839
ENSG00000130312	MRPL34	63.4042	60.7923	91.8204	95.2189	0.595911	0.19041	0.998839
ENSG00000166582	CENPV	13.7542	10.3878	18.8058	21.8079	0.776053	0.190787	0.998839
ENSG00000180537	RNF182	38.505	40.5422	32.2117	15.9463	-0.733861	0.19091	0.998839
ENSG00000137154	RPS6	402.619	425.851	587.239	621.561	0.547453	0.191034	0.998839
ENSG00000168936	TMEM129	9.92218	8.39942	12.5357	18.9627	0.833421	0.191379	0.998839
ENSG00000146859	TMEM140	9.34982	9.4252	5.91248	2.83251	-0.996828	0.192463	0.998839
ENSG00000135503	ACVR1B	9.02202	9.33675	6.13154	3.02141	-0.996828	0.192463	0.998839
ENSG00000157224	CLDN12	8.7827	9.2443	3.01964	6.28449	-0.996828	0.192463	0.998839
ENSG00000126003	PLAGL2	8.56668	8.68903	5.50625	3.12571	-0.996828	0.192463	0.998839
ENSG00000180573	HIST1H2AC	34.6276	34.625	41.1562	71.8821	0.694066	0.192609	0.998839
ENSG00000118503	TNFAIP3	22.4146	21.6733	15.3603	10.64	-0.755821	0.193061	0.998839
ENSG00000159140	SON	21.6567	21.8417	14.8402	11.4848	-0.755821	0.193061	0.998839
ENSG00000125356	NDUFA1	93.7823	123.211	153.196	173.633	0.594379	0.193124	0.998839
ENSG00000106785	TRIM14	18.4698	17.2081	8.21141	12.2047	-0.804125	0.193152	0.998839
ENSG00000156802	ATAD2	20.5081	19.9313	13.7976	9.5157	-0.769366	0.193409	0.998839
ENSG00000213949	ITGA1	9.82892	10.8245	5.67394	5.10485	-0.929794	0.193529	0.998839
ENSG00000134109	EDEM1	10.2735	10.6901	4.5214	5.53248	-0.929794	0.193529	0.998839
ENSG00000083520	DIS3	10.0835	10.6793	5.24444	5.66026	-0.929794	0.193529	0.998839
ENSG00000166446	CDYL2	10.6097	10.2064	4.9422	5.80852	-0.929634	0.193562	0.998839
ENSG00000213064	SFT2D2	10.8434	10.3299	6.43161	5.35141	-0.929634	0.193562	0.998839
ENSG00000161013	MGAT4B	48.4254	43.1645	61.5693	77.7137	0.624799	0.193683	0.998839
ENSG00000203684	IBA57-DT	3.67445	2.61616	4.08388	10.9894	1.10285	0.193784	0.998839
ENSG00000156381	ANKRD9	7.17443	6.24763	11.3914	12.7674	0.887794	0.194115	0.998839
ENSG00000105401	CDC37	46.8938	44.866	69.326	71.2256	0.608946	0.194126	0.998839
ENSG00000102032	RENBP	3.33099	3.39142	6.12171	7.13638	1.11865	0.194172	0.998839
ENSG00000214026	MRPL23	3.40073	2.86351	6.02291	6.80536	1.11865	0.194172	0.998839
ENSG00000105617	LENG1	6.17921	7.04715	11.1518	12.5227	0.887595	0.194256	0.998839
ENSG00000100097	LGALS1	441.391	496.954	590.847	807.168	0.578688	0.194263	0.998839
ENSG00000204220	PFDN6	25.0157	25.0777	36.8805	41.7536	0.663095	0.194281	0.998839
ENSG00000248126	AC091849.1	18.1383	16.0766	5.59511	12.6204	-0.83624	0.194603	0.998839
ENSG00000197903	HIST1H2BK	124.06	133.453	168.334	215.788	0.582405	0.194699	0.998839
ENSG00000183283	DAZAP2	52.6427	49.1354	25.0674	38.7566	-0.669151	0.19502	0.998839
ENSG00000261221	ZNF865	7.88582	6.64922	12.6217	13.8617	0.851261	0.195032	0.998839
ENSG00000108448	TRIM16L	18.2514	18.5322	27.3576	32.8857	0.700553	0.19509	0.998839
ENSG00000161016	RPL8	865.257	961.157	1250.03	1408.06	0.544658	0.195106	0.998839
ENSG00000177674	AGTRAP	31.8762	30.1922	43.4101	54.4796	0.648963	0.195237	0.998839
ENSG00000196262	PPIA	373.188	379.511	512.064	585.721	0.547296	0.195563	0.998839
ENSG00000121680	PEX16	9.0253	8.23731	14.5004	15.1884	0.822686	0.195672	0.998839
ENSG00000130725	UBE2M	93.4948	83.7472	108.854	161.878	0.617857	0.1957	0.998839
ENSG00000173992	CCS	12.0086	13.3126	19.8122	22.3801	0.751562	0.19598	0.998839
ENSG00000099797	TECR	9.92268	10.6092	17.8003	17.5299	0.780702	0.196099	0.998839
ENSG00000216966	AL353747.1	2.00487	1.00492	4.22602	3.8744	1.41837	0.19614	0.998839
ENSG00000106009	BRAT1	9.76425	8.77	16.5334	16.0342	0.79972	0.196199	0.998839
ENSG00000104856	RELB	17.5141	15.3164	29.4894	24.7031	0.713842	0.196305	0.998839
ENSG00000171159	C9orf16	29.5671	30.7947	43.8847	50.9793	0.64225	0.196454	0.998839
ENSG00000131724	IL13RA1	34.4174	34.828	12.7597	28.3257	-0.74784	0.196465	0.998839
ENSG00000105393	BABAM1	8.93193	8.49094	13.8674	15.9288	0.822687	0.196535	0.998839
ENSG00000159459	UBR1	6.17364	6.97269	3.105	2.98697	-1.11241	0.196687	0.998839
ENSG00000111647	UHRF1BP1L	6.05206	6.5294	3.09715	3.35797	-1.11241	0.196687	0.998839
ENSG00000023191	RNH1	14.9469	16.474	22.6281	27.9301	0.721338	0.1967	0.998839
ENSG00000090924	PLEKHG2	6.54579	5.52668	2.77671	3.0038	-1.1122	0.196741	0.998839
ENSG00000051341	POLQ	6.81653	6.45094	3.16417	2.91369	-1.1122	0.196741	0.998839
ENSG00000149761	NUDT22	3.07859	3.04656	5.39763	8.28726	1.11865	0.196793	0.998839
ENSG00000076706	MCAM	29.7149	29.9873	20.2196	17.4554	-0.694267	0.196818	0.998839
ENSG00000157514	TSC22D3	6.22233	5.78456	7.24452	16.3202	0.941771	0.196849	0.998839
ENSG00000234498	RPL13AP20	7.82294	7.26958	12.0061	15.4494	0.851262	0.196898	0.998839
ENSG00000101189	MRGBP	21.1156	21.0811	32.2964	34.7886	0.676942	0.197003	0.998839
ENSG00000164587	RPS14	92.2996	100.19	135.322	150.07	0.572907	0.197076	0.998839
ENSG00000196924	FLNA	333.388	348.789	286.273	139.669	-0.675822	0.197366	0.998839
ENSG00000241360	PDXP	2.40557	1.30929	3.15507	4.5839	1.41838	0.197442	0.998839
ENSG00000213638	ADAT3	1.89042	1.43932	4.88261	3.32512	1.41838	0.197442	0.998839
ENSG00000224020	MIR181A2HG	2.10239	1.31725	2.7953	4.6879	1.41838	0.197442	0.998839
ENSG00000272449	AL139246.5	2.02792	1.05152	2.53528	4.98715	1.41838	0.197442	0.998839
ENSG00000004700	RECQL	10.4708	11.1146	7.144	3.83338	-0.929795	0.197521	0.998839
ENSG00000101413	RPRD1B	10.9663	10.2486	6.52725	4.28155	-0.929632	0.197555	0.998839
ENSG00000274523	RCC1L	19.6336	20.3026	33.0974	30.8405	0.681242	0.197578	0.998839
ENSG00000125445	MRPS7	22.1592	20.3011	35.2897	31.9213	0.677042	0.197651	0.998839
ENSG00000189077	TMEM120A	14.7965	14.9474	20.1147	29.5265	0.740136	0.197706	0.998839
ENSG00000113732	ATP6V0E1	214.087	223.388	304.424	334.472	0.54903	0.197754	0.998839
ENSG00000186642	PDE2A	26.4669	29.2896	33.2125	55.7487	0.697413	0.197795	0.998839
ENSG00000174744	BRMS1	27.1057	25.588	39.5325	42.99	0.650332	0.197798	0.998839
ENSG00000203879	GDI1	19.1571	19.3093	25.0572	36.7577	0.709439	0.198011	0.998839
ENSG00000173113	TRMT112	84.7915	89.5342	118.848	142.415	0.579784	0.198077	0.998839
ENSG00000101639	CEP192	4.10355	3.84815	2.15618	1.43288	-1.41186	0.198193	0.998839
ENSG00000111684	LPCAT3	3.50069	3.74787	2.25431	1.43871	-1.41186	0.198193	0.998839
ENSG00000172869	DMXL1	3.9091	3.84426	1.75521	1.37914	-1.41186	0.198193	0.998839
ENSG00000165813	CCDC186	3.77558	4.16493	2.27599	1.4609	-1.41186	0.198193	0.998839
ENSG00000132405	TBC1D14	4.03126	3.97677	2.00322	1.42074	-1.41186	0.198193	0.998839
ENSG00000072736	NFATC3	3.80534	3.78582	1.76312	1.37051	-1.41186	0.198193	0.998839
ENSG00000170921	TANC2	4.01955	3.89281	1.56723	1.26026	-1.41186	0.198193	0.998839
ENSG00000116127	ALMS1	4.24309	3.99969	2.13562	1.04801	-1.41186	0.198193	0.998839
ENSG00000273568	AC131009.3	3.73031	4.44073	2.35891	0.858192	-1.41186	0.198193	0.998839
ENSG00000259863	SH3RF3-AS1	4.27172	4.47468	1.35064	1.53554	-1.41186	0.198193	0.998839
ENSG00000143970	ASXL2	4.39404	4.49662	1.84722	1.35415	-1.41186	0.198193	0.998839
ENSG00000198589	LRBA	3.67322	3.97871	1.96446	1.46683	-1.41186	0.198193	0.998839
ENSG00000151694	ADAM17	3.52053	4.2431	1.9523	1.49384	-1.41186	0.198193	0.998839
ENSG00000118058	KMT2A	3.97222	3.66622	1.60322	1.26986	-1.41186	0.198193	0.998839
ENSG00000156675	RAB11FIP1	3.99161	4.02387	1.69687	1.26203	-1.41186	0.198193	0.998839
ENSG00000127914	AKAP9	3.62452	3.66887	1.52925	1.28223	-1.41186	0.198193	0.998839
ENSG00000283445	AL136985.3	4.4053	3.87835	1.32383	2.19327	-1.41186	0.198193	0.998839
ENSG00000263001	GTF2I	3.57448	3.54093	1.97607	1.43467	-1.41186	0.198193	0.998839
ENSG00000165525	NEMF	4.33874	4.32672	2.4803	1.33785	-1.41186	0.198193	0.998839
ENSG00000118596	SLC16A7	3.83504	4.02029	1.1428	1.92138	-1.41186	0.198193	0.998839
ENSG00000100625	SIX4	3.57778	3.98964	2.33194	1.47233	-1.41186	0.198193	0.998839
ENSG00000204186	ZDBF2	4.01696	4.38831	1.68725	1.13289	-1.41186	0.198193	0.998839
ENSG00000008869	HEATR5B	3.88135	4.08716	1.89204	1.05052	-1.41186	0.198193	0.998839
ENSG00000173621	LRFN4	47.8893	38.7337	56.6248	78.0185	0.637308	0.198275	0.998839
ENSG00000117479	SLC19A2	13.0951	13.6796	7.36754	8.13022	-0.844894	0.198442	0.998839
ENSG00000172943	PHF8	13.5977	12.8725	6.85394	8.40401	-0.844757	0.198464	0.998839
ENSG00000097007	ABL1	56.1059	60.0563	43.5949	30.1165	-0.645451	0.198957	0.998839
ENSG00000105778	AVL9	6.30085	6.56829	2.4743	4.49975	-1.11241	0.199014	0.998839
ENSG00000275140	SEC22B3	6.31951	6.52151	4.2313	2.39459	-1.11241	0.199014	0.998839
ENSG00000124333	VAMP7	21.2655	20.536	13.0562	11.6547	-0.74529	0.199053	0.998839
ENSG00000198646	NCOA6	6.52113	6.36977	3.56011	2.2393	-1.1122	0.199069	0.998839
ENSG00000143061	IGSF3	14.6918	15.1833	9.08776	8.22113	-0.816256	0.199214	0.998839
ENSG00000109111	SUPT6H	21.538	22.3721	16.1496	9.58765	-0.755821	0.199246	0.998839
ENSG00000178605	GTPBP6	18.4213	18.1275	28.5208	29.2171	0.691227	0.199377	0.998839
ENSG00000140577	CRTC3	19.7706	19.4772	12.2455	10.641	-0.758616	0.199639	0.998839
ENSG00000029153	ARNTL2	18.0605	18.0112	10.3479	11.0329	-0.774436	0.199684	0.998839
ENSG00000198876	DCAF12	34.3007	36.366	21.837	22.3298	-0.666751	0.199721	0.998839
ENSG00000100522	GNPNAT1	9.36007	11.5952	3.82777	7.05297	-0.929961	0.199745	0.998839
ENSG00000161091	MFSD12	68.036	63.926	99.9668	97.0922	0.580909	0.199928	0.998839
ENSG00000168005	SPINDOC	11.8617	10.5385	16.7704	22.1118	0.765086	0.200023	0.998839
ENSG00000136824	SMC2	20.8972	19.9016	14.8911	8.78885	-0.769365	0.200037	0.998839
ENSG00000157778	PSMG3	38.8639	33.4707	47.5517	63.988	0.640805	0.200056	0.998839
ENSG00000007306	CEACAM7	12.0235	14.2057	10.2569	4.46299	-0.890063	0.200181	0.998839
ENSG00000186660	ZFP91	22.5195	21.9226	7.72118	18.0526	-0.788191	0.200211	0.998839
ENSG00000116459	ATP5PB	45.8083	42.5511	70.269	64.6222	0.604337	0.200494	0.998839
ENSG00000090861	AARS	51.6497	57.7727	67.9918	101.685	0.631054	0.200564	0.998839
ENSG00000074800	ENO1	443.997	482.542	608.956	744.944	0.549625	0.200618	0.998839
ENSG00000236663	FRGCA	7.48405	8.26558	11.4439	15.8753	0.851074	0.200831	0.998839
ENSG00000102178	UBL4A	43.1497	41.1142	56.4259	72.9351	0.62214	0.200878	0.998839
ENSG00000168701	TMEM208	19.9502	20.1948	34.7028	29.0269	0.681242	0.20096	0.998839
ENSG00000141971	MVB12A	10.2622	8.95372	14.4321	18.6807	0.799722	0.201047	0.998839
ENSG00000167513	CDT1	38.8959	36.9172	57.7703	58.2676	0.613288	0.201086	0.998839
ENSG00000103502	CDIPT	15.729	15.6348	26.2116	25.9264	0.703611	0.201705	0.998839
ENSG00000178381	ZFAND2A	10.9595	10.6455	13.6925	23.7987	0.791667	0.201887	0.998839
ENSG00000108518	PFN1	299.089	366.787	441.185	541.193	0.563056	0.201909	0.998839
ENSG00000086504	MRPL28	32.2201	32.1721	44.8965	53.7296	0.632527	0.201981	0.998839
ENSG00000183337	BCOR	20.3557	22.3909	11.331	13.9236	-0.745393	0.202222	0.998839
ENSG00000163362	INAVA	8.50468	8.7736	6.82886	2.28419	-0.996828	0.202237	0.998839
ENSG00000165806	CASP7	6.79746	6.08421	8.58413	15.2472	0.887799	0.202261	0.998839
ENSG00000112773	TENT5A	18.9517	19.8254	12.8996	10.2948	-0.758723	0.202316	0.998839
ENSG00000173812	EIF1	106.292	107.57	135.564	184.423	0.583603	0.202732	0.998839
ENSG00000105552	BCAT2	15.2019	15.1011	24.3364	24.6355	0.71099	0.203043	0.998839
ENSG00000116586	LAMTOR2	44.8937	44.9677	65.6293	69.7111	0.598779	0.20318	0.998839
ENSG00000204019	CT83	34.9703	33.0496	42.2512	65.081	0.657247	0.203271	0.998839
ENSG00000231500	RPS18	505.066	495.666	676.057	771.423	0.534819	0.203485	0.998839
ENSG00000147403	RPL10	122.315	120.213	177.823	175.969	0.551935	0.203553	0.998839
ENSG00000167772	ANGPTL4	75.809	68.6729	81.4119	146.669	0.656287	0.203678	0.998839
ENSG00000235681	AC245884.3	6.38431	1.5385	2.07036	0.677893	-1.41131	0.204026	0.998839
ENSG00000007080	CCDC124	48.9187	50.2684	78.3861	71.1602	0.592955	0.204053	0.998839
ENSG00000172725	CORO1B	20.9317	21.1926	28.9765	37.7843	0.676942	0.204159	0.998839
ENSG00000182117	NOP10	208.226	204.989	285.223	314.945	0.542011	0.20418	0.998839
ENSG00000284976	BX255925.3	19.0018	15.2068	26.6313	28.0345	0.6973	0.204253	0.998839
ENSG00000131469	RPL27	292.301	328.87	427.079	475.145	0.541521	0.204346	0.998839
ENSG00000107020	PLGRKT	3.08344	4.58272	7.64827	8.44649	1.00293	0.204472	0.998839
ENSG00000183684	ALYREF	30.0639	33.4113	47.4278	50.0113	0.625691	0.204762	0.998839
ENSG00000160447	PKN3	36.2101	30.9455	49.3731	53.5951	0.62376	0.204763	0.998839
ENSG00000170473	PYM1	21.5003	19.7501	28.5879	38.4737	0.677044	0.204796	0.998839
ENSG00000117419	ERI3	25.5637	21.2917	36.3178	38.3469	0.658268	0.204812	0.998839
ENSG00000101935	AMMECR1	8.23159	8.26641	3.7196	4.17306	-0.996827	0.205016	0.998839
ENSG00000157625	TAB3	8.29208	8.29575	3.9165	4.32882	-0.996827	0.205016	0.998839
ENSG00000118496	FBXO30	7.99771	7.72865	3.95278	4.11732	-0.996827	0.205016	0.998839
ENSG00000005339	CREBBP	7.55336	7.93233	4.24477	4.01281	-0.996827	0.205016	0.998839
ENSG00000101596	SMCHD1	7.81749	7.70849	3.6441	3.70788	-0.996827	0.205016	0.998839
ENSG00000102384	CENPI	8.2878	7.62219	4.39744	4.10407	-0.996827	0.205016	0.998839
ENSG00000174437	ATP2A2	40.7443	42.3162	31.8219	20.3778	-0.671461	0.205633	0.998839
ENSG00000255135	AP002360.1	3.47874	4.71506	7.12325	9.40778	1.00292	0.205752	0.998839
ENSG00000137970	RPL7P9	3.36802	5.47762	6.76706	9.36405	1.00292	0.205752	0.998839
ENSG00000113569	NUP155	32.2351	32.9834	24.9598	15.4668	-0.697307	0.206945	0.998839
ENSG00000116191	RALGPS2	7.7163	7.85675	3.05876	5.40477	-0.996827	0.207216	0.998839
ENSG00000157107	FCHO2	8.45716	8.14531	2.6519	5.29023	-0.996827	0.207216	0.998839
ENSG00000026950	BTN3A1	8.06762	7.58214	2.74204	4.9198	-0.996827	0.207216	0.998839
ENSG00000143924	EML4	8.18611	7.66541	4.81205	3.38343	-0.996827	0.207216	0.998839
ENSG00000205060	SLC35B4	7.55248	8.00147	4.53307	3.38149	-0.996827	0.207216	0.998839
ENSG00000128585	MKLN1	7.98918	7.53707	3.09818	5.40875	-0.996827	0.207216	0.998839
ENSG00000111670	GNPTAB	8.36286	7.84587	5.41329	2.57537	-0.996827	0.207216	0.998839
ENSG00000169155	ZBTB43	7.8792	7.8664	3.18727	5.00146	-0.996827	0.207216	0.998839
ENSG00000106144	CASP2	8.31651	7.61114	5.45883	2.53672	-0.996827	0.207216	0.998839
ENSG00000164916	FOXK1	8.26275	7.83854	5.10527	2.90076	-0.996827	0.207216	0.998839
ENSG00000172757	CFL1	131.593	124.638	166.656	212.383	0.563678	0.207372	0.998839
ENSG00000124733	MEA1	19.5171	18.7428	29.0371	33.1612	0.672017	0.207604	0.998839
ENSG00000006534	ALDH3B1	11.0599	11.1156	17.8192	19.0171	0.753193	0.207755	0.998839
ENSG00000141424	SLC39A6	16.5446	17.1066	13.7534	4.80294	-0.836364	0.207837	0.998839
ENSG00000179950	PUF60	44.2629	43.3586	65.5539	65.1717	0.593678	0.208377	0.998839
ENSG00000101057	MYBL2	83.1382	81.1608	139.79	104.995	0.582289	0.208469	0.998839
ENSG00000168906	MAT2A	89.5706	83.0744	62.6865	51.8621	-0.585855	0.2086	0.998839
ENSG00000126453	BCL2L12	28.2144	26.8495	43.81	41.191	0.631243	0.208982	0.998839
ENSG00000175793	SFN	147.572	153.975	191.032	255.332	0.565605	0.209076	0.998839
ENSG00000204516	MICB	33.9011	35.8646	30.6	7.51755	-0.840789	0.209324	0.998839
ENSG00000185515	BRCC3	13.3404	13.597	5.13465	9.70652	-0.844897	0.209333	0.998839
ENSG00000103653	CSK	9.95635	9.83425	17.5005	16.1901	0.768706	0.20935	0.998839
ENSG00000108826	MRPL27	17.9141	17.174	26.9282	29.0647	0.681299	0.209367	0.998839
ENSG00000184436	THAP7	8.90617	8.8071	15.4731	15.8954	0.787443	0.209546	0.998839
ENSG00000167363	FN3K	8.84794	8.64466	15.7246	14.8213	0.787443	0.209546	0.998839
ENSG00000053501	USE1	8.76386	8.94011	15.187	15.6636	0.787443	0.209546	0.998839
ENSG00000100941	PNN	34.0217	31.2958	19.7467	21.0127	-0.661535	0.209734	0.998839
ENSG00000100239	PPP6R2	7.11532	6.82196	11.6442	13.0127	0.839673	0.209987	0.998839
ENSG00000115159	GPD2	9.44163	10.0594	5.33027	5.0465	-0.922912	0.210028	0.998839
ENSG00000164187	LMBRD2	9.33168	9.60652	5.10777	5.02488	-0.922912	0.210028	0.998839
ENSG00000090905	TNRC6A	9.41041	10.2299	5.43045	4.80253	-0.922912	0.210028	0.998839
ENSG00000169018	FEM1B	9.66072	9.37626	5.05661	5.15446	-0.922743	0.21007	0.998839
ENSG00000139116	KIF21A	10.2647	9.3752	5.46942	5.00052	-0.922743	0.21007	0.998839
ENSG00000126934	MAP2K2	24.1274	21.5609	33.7297	38.234	0.649628	0.210208	0.998839
ENSG00000075624	ACTB	1497.44	1523.44	1983.29	2357.45	0.526288	0.210564	0.998839
ENSG00000131650	KREMEN2	7.33119	5.26055	10.7741	11.0053	0.877849	0.210648	0.998839
ENSG00000073169	SELENOO	10.5112	9.05544	16.4644	18.3866	0.768866	0.210686	0.998839
ENSG00000151376	ME3	8.38237	8.17944	12.5712	14.6959	0.810527	0.21072	0.998839
ENSG00000170385	SLC30A1	34.5979	35.5979	19.978	25.35	-0.654758	0.210721	0.998839
ENSG00000163527	STT3B	69.7321	67.2256	51.1223	39.1959	-0.602949	0.210768	0.998839
ENSG00000103269	RHBDL1	15.9965	12.1054	21.0577	25.1269	0.719644	0.210872	0.998839
ENSG00000132481	TRIM47	18.451	18.3814	24.1327	33.6763	0.691227	0.211128	0.998839
ENSG00000103222	ABCC1	23.9419	25.1046	17.416	13.097	-0.704694	0.211489	0.998839
ENSG00000181284	TMEM102	7.76927	6.23839	12.0837	13.0728	0.839866	0.211648	0.998839
ENSG00000114779	ABHD14B	8.1455	6.45107	12.1937	13.1683	0.839866	0.211648	0.998839
ENSG00000197530	MIB2	6.59432	4.98861	9.86901	11.749	0.87785	0.211671	0.998839
ENSG00000013810	TACC3	16.5887	16.0092	24.9246	27.7466	0.686756	0.211682	0.998839
ENSG00000066583	ISOC1	20.4738	19.674	12.9353	10.6138	-0.733795	0.211696	0.998839
ENSG00000029363	BCLAF1	20.4451	20.3001	13.3702	11.0116	-0.733795	0.211696	0.998839
ENSG00000273143	AL355512.1	14.8316	20.4012	22.9263	33.886	0.706482	0.211919	0.998839
ENSG00000071889	FAM3A	7.18214	7.07889	11.3941	13.7693	0.839673	0.212002	0.998839
ENSG00000120800	UTP20	8.92345	9.54917	5.96592	3.93138	-0.922912	0.212053	0.998839
ENSG00000106025	TSPAN12	8.63028	9.7192	4.40886	6.36229	-0.922912	0.212053	0.998839
ENSG00000109736	MFSD10	24.4859	21.8711	33.4896	38.7501	0.649628	0.212082	0.998839
ENSG00000143337	TOR1AIP1	10.8118	10.7158	6.01785	5.88151	-0.871297	0.212171	0.998839
ENSG00000136021	SCYL2	10.726	10.8943	6.32876	6.08427	-0.871297	0.212171	0.998839
ENSG00000197858	GPAA1	42.9813	36.8233	79.8958	46.1701	0.658716	0.212605	0.998839
ENSG00000099821	POLRMT	29.032	28.7741	42.7997	46.0781	0.620923	0.212723	0.998839
ENSG00000168653	NDUFS5	440.939	490.725	662.265	673.642	0.522521	0.213045	0.998839
ENSG00000100804	PSMB5	95.5048	94.6318	134.123	144.878	0.549876	0.213224	0.998839
ENSG00000114120	SLC25A36	15.0798	15.6419	8.79026	9.09199	-0.781162	0.21323	0.998839
ENSG00000076944	STXBP2	5.82658	5.98994	9.4814	12.8047	0.877641	0.213232	0.998839
ENSG00000023909	GCLM	24.0688	22.2151	11.7664	16.414	-0.71294	0.213398	0.998839
ENSG00000134809	TIMM10	43.0582	39.9708	58.8425	65.6803	0.594005	0.213466	0.998839
ENSG00000071794	HLTF	30.1417	29.0406	20.1094	17.3278	-0.66998	0.213609	0.998839
ENSG00000143398	PIP5K1A	38.3475	35.5435	26.7714	20.2691	-0.651627	0.213753	0.998839
ENSG00000134186	PRPF38B	17.3188	16.6053	10.622	9.04416	-0.762364	0.213821	0.998839
ENSG00000127022	CANX	289.405	304.117	222.991	183.902	-0.539912	0.214021	0.998839
ENSG00000176142	TMEM39A	11.0312	10.6787	6.94823	4.76622	-0.871297	0.214037	0.998839
ENSG00000146463	ZMYM4	10.7802	10.5964	6.92914	5.03102	-0.871297	0.214037	0.998839
ENSG00000136938	ANP32B	187.905	176.688	247.309	281.289	0.5359	0.214046	0.998839
ENSG00000180900	SCRIB	35.5656	31.1126	50.2508	52.2833	0.609684	0.214076	0.998839
ENSG00000105618	PRPF31	13.9983	15.4835	23.9768	23.4599	0.699715	0.21424	0.998839
ENSG00000197355	UAP1L1	14.4489	11.6559	17.5649	25.2408	0.729136	0.214338	0.998839
ENSG00000227063	RPL41P1	1.32173	4.96877	3.90046	9.12226	1.11801	0.214464	0.998839
ENSG00000100726	TELO2	19.6365	15.207	27.1719	28.7496	0.681529	0.21481	0.998839
ENSG00000170906	NDUFA3	10.2086	13.7951	17.5247	22.4109	0.739843	0.21484	0.998839
ENSG00000096717	SIRT1	26.7121	26.0885	16.7306	16.2144	-0.680313	0.214939	0.998839
ENSG00000112242	E2F3	13.8179	13.5092	9.22954	7.17345	-0.804183	0.215085	0.998839
ENSG00000258920	FOXN3-AS1	1.14317	0.871957	3.22684	2.69856	1.58813	0.215113	0.998839
ENSG00000130956	HABP4	1.28018	1.45535	2.54824	3.13342	1.58813	0.215113	0.998839
ENSG00000170634	ACYP2	1.27247	1.18914	2.89133	2.80835	1.58813	0.215113	0.998839
ENSG00000160284	SPATC1L	1.2849	1.26509	2.55365	2.66043	1.58813	0.215113	0.998839
ENSG00000169733	RFNG	2.89464	2.46446	4.5309	5.53142	1.14082	0.215196	0.998839
ENSG00000076067	RBMS2	12.477	12.6191	8.29094	6.04008	-0.833402	0.215255	0.998839
ENSG00000177854	TMEM187	1.80845	2.99831	4.69167	5.76068	1.14053	0.215313	0.998839
ENSG00000105427	CNFN	2.30809	2.78103	4.79033	5.63674	1.14053	0.215313	0.998839
ENSG00000132819	RBM38	18.7136	19.1546	29.0866	31.214	0.662134	0.215346	0.998839
ENSG00000204498	NFKBIL1	10.2005	10.0297	13.8522	19.9367	0.768706	0.215813	0.998839
ENSG00000157020	SEC13	31.4142	30.189	47.3715	45.5969	0.61163	0.215892	0.998839
ENSG00000273576	AC009283.1	0.995907	1.14397	1.60942	4.12411	1.58813	0.21632	0.998839
ENSG00000258791	LINC00520	1.04539	1.17512	1.65914	4.25828	1.58813	0.21632	0.998839
ENSG00000213619	NDUFS3	28.0777	28.257	40.0425	46.1328	0.62208	0.216474	0.998839
ENSG00000108107	RPL28	50.8045	62.6858	80.7631	89.2766	0.57939	0.216566	0.998839
ENSG00000146858	ZC3HAV1L	12.642	8.80093	6.46241	6.09781	-0.870981	0.216632	0.998839
ENSG00000233250	AC233728.1	2.20995	0.307699	2.69147	2.93754	1.58849	0.216944	0.998839
ENSG00000205885	C1RL-AS1	3.15347	2.58671	0.799878	0.557754	-1.58179	0.216952	0.998839
ENSG00000143190	POU2F1	2.82963	2.81162	0.985198	1.19781	-1.58179	0.216952	0.998839
ENSG00000197779	ZNF81	2.63117	2.6218	0.914117	0.816822	-1.58179	0.216952	0.998839
ENSG00000129003	VPS13C	2.52395	2.56017	0.847563	0.937551	-1.58179	0.216952	0.998839
ENSG00000112379	ARFGEF3	2.80298	2.89469	1.2651	1.37413	-1.58179	0.216952	0.998839
ENSG00000104381	GDAP1	3.32911	3.04601	1.04703	1.15492	-1.58179	0.216952	0.998839
ENSG00000196914	ARHGEF12	3.18715	3.14722	1.47401	1.19497	-1.58179	0.216952	0.998839
ENSG00000168172	HOOK3	2.53083	2.81509	1.17792	1.04335	-1.58179	0.216952	0.998839
ENSG00000256967	AC018653.3	2.90578	2.9585	1.18673	0.752064	-1.58179	0.216952	0.998839
ENSG00000006459	KDM7A	2.94046	2.90934	0.784937	1.44176	-1.58179	0.216952	0.998839
ENSG00000096968	JAK2	2.97582	2.89187	1.17041	1.26144	-1.58179	0.216952	0.998839
ENSG00000128881	TTBK2	2.71028	2.79904	1.40465	1.30425	-1.58179	0.216952	0.998839
ENSG00000054654	SYNE2	3.31001	3.37167	1.04728	0.885534	-1.58179	0.216952	0.998839
ENSG00000183354	KIAA2026	3.34816	3.28202	1.42857	1.4101	-1.58179	0.216952	0.998839
ENSG00000153707	PTPRD	2.63695	2.91384	1.39868	1.1736	-1.58179	0.216952	0.998839
ENSG00000174373	RALGAPA1	3.01852	3.22737	1.24405	1.24377	-1.58179	0.216952	0.998839
ENSG00000111252	SH2B3	3.06182	3.21107	1.15972	0.962317	-1.58179	0.216952	0.998839
ENSG00000127507	ADGRE2	2.9118	2.80855	1.03124	1.25122	-1.58179	0.216952	0.998839
ENSG00000258682	AL132989.1	2.88096	3.02784	1.25372	0.684169	-1.58179	0.216952	0.998839
ENSG00000177200	CHD9	2.81532	2.69874	1.17593	1.12823	-1.58179	0.216952	0.998839
ENSG00000081026	MAGI3	2.64378	2.7389	0.849708	1.35496	-1.58179	0.216952	0.998839
ENSG00000063587	ZNF275	2.94359	3.27694	1.39606	1.16696	-1.58179	0.216952	0.998839
ENSG00000149311	ATM	3.30487	3.15917	1.47421	1.42816	-1.58179	0.216952	0.998839
ENSG00000187678	SPRY4	2.67446	3.05506	1.14811	1.33562	-1.58179	0.216952	0.998839
ENSG00000152223	EPG5	3.17907	3.31486	1.4749	1.43407	-1.58179	0.216952	0.998839
ENSG00000163625	WDFY3	2.63268	2.80555	0.851481	0.914715	-1.58179	0.216952	0.998839
ENSG00000102362	SYTL4	2.57993	2.52853	0.735218	0.702959	-1.58179	0.216952	0.998839
ENSG00000176542	USF3	2.5561	2.51947	1.01517	0.645424	-1.58179	0.216952	0.998839
ENSG00000135913	USP37	2.64481	2.72935	0.840491	0.540855	-1.58179	0.216952	0.998839
ENSG00000104081	BMF	3.10547	2.7585	1.04404	0.786789	-1.58179	0.216952	0.998839
ENSG00000240891	PLCXD2	2.63653	2.85535	0.819793	1.02099	-1.58179	0.216952	0.998839
ENSG00000133812	SBF2	3.12873	3.05647	1.34861	1.22218	-1.58179	0.216952	0.998839
ENSG00000164663	USP49	2.8282	2.56742	1.36794	0.933693	-1.58179	0.216952	0.998839
ENSG00000145246	ATP10D	3.26624	2.66124	1.4223	1.45338	-1.58179	0.216952	0.998839
ENSG00000118762	PKD2	3.35901	2.85492	1.32988	1.36187	-1.58179	0.216952	0.998839
ENSG00000118922	KLF12	2.86199	2.84329	1.30158	0.960581	-1.58179	0.216952	0.998839
ENSG00000261349	AL031432.2	2.79895	3.06895	0.983309	1.07321	-1.58179	0.216952	0.998839
ENSG00000119737	GPR75	3.36619	2.56896	1.04565	0.652145	-1.58179	0.216952	0.998839
ENSG00000145375	SPATA5	2.66125	2.5133	1.07813	1.49925	-1.58179	0.216952	0.998839
ENSG00000109265	KIAA1211	2.89673	3.0332	1.46543	1.04436	-1.58179	0.216952	0.998839
ENSG00000204177	BMS1P1	3.34489	2.5443	1.31612	0.734421	-1.58179	0.216952	0.998839
ENSG00000104093	DMXL2	3.0706	2.92469	0.889144	0.763503	-1.58179	0.216952	0.998839
ENSG00000040199	PHLPP2	3.0722	2.9531	1.2211	1.06067	-1.58179	0.216952	0.998839
ENSG00000138688	KIAA1109	2.76933	2.79848	1.10244	0.837448	-1.58179	0.216952	0.998839
ENSG00000204120	GIGYF2	2.76109	2.75493	0.915057	1.39159	-1.58179	0.216952	0.998839
ENSG00000143384	MCL1	156.806	152.097	104.899	107.356	-0.540326	0.21697	0.998839
ENSG00000188486	H2AFX	38.5058	28.8013	49.6081	53.5941	0.616503	0.21699	0.998839
ENSG00000117724	CENPF	29.9292	29.2414	21.2002	16.3625	-0.669979	0.21725	0.998839
ENSG00000130511	SSBP4	19.4573	13.533	25.4808	28.2244	0.686996	0.217455	0.998839
ENSG00000197070	ARRDC1	12.4404	11.9551	16.0644	24.2369	0.740137	0.217636	0.998839
ENSG00000262919	CCNQ	14.8832	14.2299	21.1581	25.883	0.699843	0.217704	0.998839
ENSG00000147548	NSD3	5.20489	5.82736	3.03023	2.29958	-1.13444	0.217785	0.998839
ENSG00000182504	CEP97	5.31937	5.65425	2.47645	3.17741	-1.13444	0.217785	0.998839
ENSG00000142207	URB1	5.23577	5.50744	3.26463	2.17912	-1.13444	0.217785	0.998839
ENSG00000088387	DOCK9	5.01844	5.50083	2.54365	2.46368	-1.13444	0.217785	0.998839
ENSG00000152133	GPATCH11	5.20725	5.89426	2.3349	3.04828	-1.13444	0.217785	0.998839
ENSG00000089597	GANAB	62.5333	60.6773	72.5821	115.58	0.61126	0.21782	0.998839
ENSG00000154229	PRKCA	5.58724	4.96832	2.29069	2.73422	-1.13422	0.217852	0.998839
ENSG00000136942	RPL35	710.502	872.107	1080.39	1197.62	0.527957	0.217922	0.998839
ENSG00000198900	TOP1	42.6894	44.037	17.7493	36.3192	-0.684917	0.218018	0.998839
ENSG00000231663	AL355472.1	3.16525	1.74987	3.92468	6.85359	1.14082	0.218088	0.998839
ENSG00000198237	AC131392.1	3.80545	1.90744	0.713015	1.1673	-1.5815	0.21824	0.998839
ENSG00000104825	NFKBIB	13.8432	12.6999	19.8869	23.7399	0.707782	0.21834	0.998839
ENSG00000125484	GTF3C4	16.8528	16.7566	12.233	8.40523	-0.762364	0.218385	0.998839
ENSG00000117036	ETV3	9.40985	10.2613	3.44544	6.72031	-0.922915	0.218855	0.998839
ENSG00000164091	WDR82	36.4782	36.3507	26.4765	19.9157	-0.643193	0.219161	0.998839
ENSG00000168528	SERINC2	52.0217	47.554	60.8398	90.6088	0.607347	0.219713	0.998839
ENSG00000084733	RAB10	45.628	43.1363	30.9511	27.4723	-0.614497	0.219767	0.998839
ENSG00000151176	PLBD2	11.1843	11.0692	7.67104	4.33602	-0.871297	0.220238	0.998839
ENSG00000176340	COX8A	10.7694	16.5381	19.6737	25.8446	0.718969	0.220554	0.998839
ENSG00000125652	ALKBH7	14.9737	11.6638	24.2265	20.3473	0.707918	0.220601	0.998839
ENSG00000197956	S100A6	806.092	805.217	1012.28	1307.15	0.528717	0.220658	0.998839
ENSG00000104756	KCTD9	30.1541	33.4397	14.4474	24.7481	-0.688825	0.220784	0.998839
ENSG00000198833	UBE2J1	12.8397	12.1179	5.16567	9.17457	-0.833256	0.220934	0.998839
ENSG00000167797	CDK2AP2	33.6982	35.1838	51.4602	53.0907	0.59505	0.221034	0.998839
ENSG00000105193	RPS16	274.087	295.629	389.802	425.118	0.518889	0.221106	0.998839
[truncated: 49,104 more rows]
