# Supplementary material for: The ELF3-regulated lncRNA UBE2CP3 is over-stabilized by RNA–RNA interactions and drives gastric cancer metastasis via miR-138-5p/ITGA2 axis
Source: Oncogene. 2021 Jul 17;40(35):5403–15. doi: 10.1038/s41388-021-01948-6 (PMC8413130; doi:10.1038/s41388-021-01948-6)
Supplement: Supplementary file 11 — Supplementary Table S3 [file 41388_2021_1948_MOESM11_ESM.xlsx]

## Sheet: Table S3
Protein Group	Protein ID	Accession	-10lgP	Coverage (%)	Coverage (%) QSS-76	Area QSS-76	#Peptides	#Unique	#Spec QSS-76	PTM	Avg. Mass	Description
2	8	O00567|NOP56_HUMAN	243.74	35	35	69100	23	23	63	Carbamidomethylation; Deamidation (NQ); Oxidation (M); Pyro-glu from Q	66050	Nucleolar protein 56 OS=Homo sapiens GN=NOP56 PE=1 SV=4
1	6	Q12906|ILF3_HUMAN	240.24	28	28	211000	28	22	127	Carbamidomethylation; Oxidation (M); Pyro-glu from E; Pyro-glu from Q	95339	Interleukin enhancer-binding factor 3 OS=Homo sapiens GN=ILF3 PE=1 SV=3
3	4	P04264|K2C1_HUMAN	236.19	36	36	30900	22	14	54	Oxidation (M)	66039	Keratin type II cytoskeletal 1 OS=Homo sapiens GN=KRT1 PE=1 SV=6
4	7	P02545|LMNA_HUMAN	223.55	37	37	41800	27	27	55	Carbamidomethylation; Oxidation (M); Pyro-glu from Q	74140	Prelamin-A/C OS=Homo sapiens GN=LMNA PE=1 SV=1
8	9	P05165|PCCA_HUMAN	213.66	32	32	28400	22	21	48	Carbamidomethylation; Oxidation (M)	80059	Propionyl-CoA carboxylase alpha chain mitochondrial OS=Homo sapiens GN=PCCA PE=1 SV=4
9	20	P11142|HSP7C_HUMAN	208.38	28	28	25700	17	14	46	Deamidation (NQ); Oxidation (M)	70898	Heat shock cognate 71 kDa protein OS=Homo sapiens GN=HSPA8 PE=1 SV=1
7	38	P12956|XRCC6_HUMAN	202.91	23	23	49200	16	16	50	Oxidation (M); Pyro-glu from Q	69843	X-ray repair cross-complementing protein 6 OS=Homo sapiens GN=XRCC6 PE=1 SV=2
14	28	P11021|GRP78_HUMAN	200.36	26	26	15100	16	15	35	Deamidation (NQ); Oxidation (M)	72333	78 kDa glucose-regulated protein OS=Homo sapiens GN=HSPA5 PE=1 SV=2
5	32	Q96RQ3|MCCA_HUMAN	199.85	22	22	57000	17	16	51	Oxidation (M); Pyro-glu from Q	80473	Methylcrotonoyl-CoA carboxylase subunit alpha mitochondrial OS=Homo sapiens GN=MCCC1 PE=1 SV=3
28	15	P04259|K2C6B_HUMAN	197.65	27	27	705	15	1	22	Carbamidomethylation	60067	Keratin type II cytoskeletal 6B OS=Homo sapiens GN=KRT6B PE=1 SV=5
18	17	P02538|K2C6A_HUMAN	196.05	27	27	1250	15	1	28	Carbamidomethylation; Pyro-glu from Q	60045	Keratin type II cytoskeletal 6A OS=Homo sapiens GN=KRT6A PE=1 SV=3
15	10	P08779|K1C16_HUMAN	193.83	42	42	9040	18	7	31	Carbamidomethylation	51268	Keratin type I cytoskeletal 16 OS=Homo sapiens GN=KRT16 PE=1 SV=4
10	37	Q6WKZ4|RFIP1_HUMAN	192.83	12	12	40000	15	15	43	Oxidation (M); Pyro-glu from Q	137167	Rab11 family-interacting protein 1 OS=Homo sapiens GN=RAB11FIP1 PE=1 SV=3
6	24	P13010|XRCC5_HUMAN	192.56	23	23	39200	20	20	52	Carbamidomethylation; Oxidation (M)	82705	X-ray repair cross-complementing protein 5 OS=Homo sapiens GN=XRCC5 PE=1 SV=3
11	3	P11387|TOP1_HUMAN	179.63	24	24	40000	16	16	40	Carbamidomethylation; Acetylation (Protein N-term); Oxidation (M)	90726	DNA topoisomerase 1 OS=Homo sapiens GN=TOP1 PE=1 SV=2
13	25	P52272|HNRPM_HUMAN	178.2	22	22	20500	15	15	34	Carbamidomethylation; Oxidation (M); Pyro-glu from Q	77516	Heterogeneous nuclear ribonucleoprotein M OS=Homo sapiens GN=HNRNPM PE=1 SV=3
37	51	P38646|GRP75_HUMAN	176.03	19	19	9170	11	10	20		73681	Stress-70 protein mitochondrial OS=Homo sapiens GN=HSPA9 PE=1 SV=2
23	26	P13645|K1C10_HUMAN	173.44	19	19	18000	13	9	26	Deamidation (NQ)	58827	Keratin type I cytoskeletal 10 OS=Homo sapiens GN=KRT10 PE=1 SV=6
27	31	P08238|HS90B_HUMAN	171.58	20	20	5800	13	6	21	Oxidation (M)	83264	Heat shock protein HSP 90-beta OS=Homo sapiens GN=HSP90AB1 PE=1 SV=4
26	44	P0DMV8|HS71A_HUMAN	170.18	22	22	5550	13	9	24		70052	Heat shock 70 kDa protein 1A OS=Homo sapiens GN=HSPA1A PE=1 SV=1
26	45	P0DMV9|HS71B_HUMAN	170.18	22	22	5550	13	9	24		70052	Heat shock 70 kDa protein 1B OS=Homo sapiens GN=HSPA1B PE=1 SV=1
22	22	P02533|K1C14_HUMAN	170.07	36	36	3830	16	3	27	Carbamidomethylation	51562	Keratin type I cytoskeletal 14 OS=Homo sapiens GN=KRT14 PE=1 SV=4
43	43	P49848|TAF6_HUMAN	168.15	19	19	8370	11	11	17	Carbamidomethylation	72668	Transcription initiation factor TFIID subunit 6 OS=Homo sapiens GN=TAF6 PE=1 SV=1
24	65	Q9NVP1|DDX18_HUMAN	163.48	14	14	17100	8	8	26	Deamidation (NQ); Oxidation (M); Pyro-glu from Q	75407	ATP-dependent RNA helicase DDX18 OS=Homo sapiens GN=DDX18 PE=1 SV=2
19	40	O00541|PESC_HUMAN	163.08	23	23	11700	14	14	28	Carbamidomethylation	68003	Pescadillo homolog OS=Homo sapiens GN=PES1 PE=1 SV=1
29	35	Q9UJV9|DDX41_HUMAN	162.77	22	22	9210	13	13	22		69838	Probable ATP-dependent RNA helicase DDX41 OS=Homo sapiens GN=DDX41 PE=1 SV=2
16	41	Q5SSJ5|HP1B3_HUMAN	160.97	20	20	17900	12	12	25	Acetylation (Protein N-term); Deamidation (NQ); Pyro-glu from Q	61207	Heterochromatin protein 1-binding protein 3 OS=Homo sapiens GN=HP1BP3 PE=1 SV=1
31	59	P19525|E2AK2_HUMAN	160.65	17	17	15000	10	10	21		62094	Interferon-induced double-stranded RNA-activated protein kinase OS=Homo sapiens GN=EIF2AK2 PE=1 SV=2
39	34	P07900|HS90A_HUMAN	158.76	16	16	3350	11	4	18	Oxidation (M)	84660	Heat shock protein HSP 90-alpha OS=Homo sapiens GN=HSP90AA1 PE=1 SV=5
45	80	Q13428|TCOF_HUMAN	158.71	6	6	7720	7	7	14		152105	Treacle protein OS=Homo sapiens GN=TCOF1 PE=1 SV=3
56	55	Q9BXF6|RFIP5_HUMAN	154.89	25	25	5420	10	10	11		70415	Rab11 family-interacting protein 5 OS=Homo sapiens GN=RAB11FIP5 PE=1 SV=1
36	18	P35908|K22E_HUMAN	151.63	15	15	3000	9	4	19	Carbamidomethylation	65433	Keratin type II cytoskeletal 2 epidermal OS=Homo sapiens GN=KRT2 PE=1 SV=2
34	1	Q08211|DHX9_HUMAN	145.86	10	10	8650	12	12	18	Carbamidomethylation	140958	ATP-dependent RNA helicase A OS=Homo sapiens GN=DHX9 PE=1 SV=4
17	49	P15311|EZRI_HUMAN	143.31	18	18	8140	12	6	25	Pyro-glu from Q	69413	Ezrin OS=Homo sapiens GN=EZR PE=1 SV=4
38	110	P16403|H12_HUMAN	141.1	27	27	5200	8	2	20	Acetylation (Protein N-term); Deamidation (NQ)	21365	Histone H1.2 OS=Homo sapiens GN=HIST1H1C PE=1 SV=2
58	76	Q9Y2X3|NOP58_HUMAN	140.01	16	16	4910	7	7	11	Carbamidomethylation	59578	Nucleolar protein 58 OS=Homo sapiens GN=NOP58 PE=1 SV=1
46	54	P20700|LMNB1_HUMAN	139.68	20	20	7480	10	10	15		66408	Lamin-B1 OS=Homo sapiens GN=LMNB1 PE=1 SV=2
42	53	Q9BZE4|NOG1_HUMAN	139.44	17	17	10600	10	10	16	Carbamidomethylation	73965	Nucleolar GTP-binding protein 1 OS=Homo sapiens GN=GTPBP4 PE=1 SV=3
48	111	P10412|H14_HUMAN	137.95	26	26	416	7	1	14	Acetylation (Protein N-term); Deamidation (NQ)	21865	Histone H1.4 OS=Homo sapiens GN=HIST1H1E PE=1 SV=2
40	50	P26038|MOES_HUMAN	137.6	17	17	2430	11	5	18	Pyro-glu from Q	67820	Moesin OS=Homo sapiens GN=MSN PE=1 SV=3
50	88	Q86UE4|LYRIC_HUMAN	137.05	16	16	9470	7	7	14		63837	Protein LYRIC OS=Homo sapiens GN=MTDH PE=1 SV=2
32	42	P60709|ACTB_HUMAN	133.54	19	19	9360	6	3	22	Oxidation (M); Pyro-glu from Q	41737	Actin cytoplasmic 1 OS=Homo sapiens GN=ACTB PE=1 SV=1
32	52	P63261|ACTG_HUMAN	133.54	19	19	9360	6	3	22	Oxidation (M); Pyro-glu from Q	41793	Actin cytoplasmic 2 OS=Homo sapiens GN=ACTG1 PE=1 SV=1
33	60	P11940|PABP1_HUMAN	132.82	14	14	4500	10	6	21	Oxidation (M); Pyro-glu from Q	70671	Polyadenylate-binding protein 1 OS=Homo sapiens GN=PABPC1 PE=1 SV=2
68	77	P13489|RINI_HUMAN	132.03	16	16	4720	6	6	8	Carbamidomethylation	49974	Ribonuclease inhibitor OS=Homo sapiens GN=RNH1 PE=1 SV=2
47	61	Q96PK6|RBM14_HUMAN	126.05	14	14	6430	9	9	15		69492	RNA-binding protein 14 OS=Homo sapiens GN=RBM14 PE=1 SV=2
41	57	Q04695|K1C17_HUMAN	126	22	22	1470	10	3	18		48106	Keratin type I cytoskeletal 17 OS=Homo sapiens GN=KRT17 PE=1 SV=2
69	136	Q8TAA9|VANG1_HUMAN	125.01	10	10	3600	4	4	8		59975	Vang-like protein 1 OS=Homo sapiens GN=VANGL1 PE=1 SV=1
54	123	Q13310|PABP4_HUMAN	123.89	9	9	632	6	2	12	Oxidation (M)	70783	Polyadenylate-binding protein 4 OS=Homo sapiens GN=PABPC4 PE=1 SV=1
57	71	Q92841|DDX17_HUMAN	121.31	11	11	4970	7	5	10		80273	Probable ATP-dependent RNA helicase DDX17 OS=Homo sapiens GN=DDX17 PE=1 SV=2
30	30	P35527|K1C9_HUMAN	119.01	18	18	11900	9	9	20	Oxidation (M); Pyro-glu from Q	62064	Keratin type I cytoskeletal 9 OS=Homo sapiens GN=KRT9 PE=1 SV=3
64	86	Q9UG63|ABCF2_HUMAN	118.55	10	10	2580	5	5	7		71290	ATP-binding cassette sub-family F member 2 OS=Homo sapiens GN=ABCF2 PE=1 SV=2
76	114	O15446|RPA34_HUMAN	117.31	13	13	2560	5	5	6	Carbamidomethylation; Acetylation (Protein N-term)	54986	DNA-directed RNA polymerase I subunit RPA34 OS=Homo sapiens GN=CD3EAP PE=1 SV=1
61	101	Q9NX58|LYAR_HUMAN	116.94	22	22	5000	7	7	8	Deamidation (NQ); Pyro-glu from Q	43615	Cell growth-regulating nucleolar protein OS=Homo sapiens GN=LYAR PE=1 SV=2
60	98	O43390|HNRPR_HUMAN	113.17	9	9	4690	6	6	9	Carbamidomethylation	70943	Heterogeneous nuclear ribonucleoprotein R OS=Homo sapiens GN=HNRNPR PE=1 SV=1
55	66	P63267|ACTH_HUMAN	112.69	14	14	448	4	1	11	Carbamidomethylation; Oxidation (M)	41877	Actin gamma-enteric smooth muscle OS=Homo sapiens GN=ACTG2 PE=1 SV=1
55	69	P68032|ACTC_HUMAN	112.69	14	14	448	4	1	11	Carbamidomethylation; Oxidation (M)	42019	Actin alpha cardiac muscle 1 OS=Homo sapiens GN=ACTC1 PE=1 SV=1
55	67	P62736|ACTA_HUMAN	112.69	14	14	448	4	1	11	Carbamidomethylation; Oxidation (M)	42009	Actin aortic smooth muscle OS=Homo sapiens GN=ACTA2 PE=1 SV=1
55	68	P68133|ACTS_HUMAN	112.69	14	14	448	4	1	11	Carbamidomethylation; Oxidation (M)	42051	Actin alpha skeletal muscle OS=Homo sapiens GN=ACTA1 PE=1 SV=1
78	158	Q6UN15|FIP1_HUMAN	110.14	6	6	1630	3	3	5		66526	Pre-mRNA 3'-end-processing factor FIP1 OS=Homo sapiens GN=FIP1L1 PE=1 SV=1
51	126	P27694|RFA1_HUMAN	107.62	8	8	5950	5	5	13	Oxidation (M)	68138	Replication protein A 70 kDa DNA-binding subunit OS=Homo sapiens GN=RPA1 PE=1 SV=2
49	64	P05787|K2C8_HUMAN	106.58	16	16	2090	8	4	12		53704	Keratin type II cytoskeletal 8 OS=Homo sapiens GN=KRT8 PE=1 SV=7
62	73	P17480|UBF1_HUMAN	106.3	10	10	5320	7	7	8	Carbamidomethylation	89406	Nucleolar transcription factor 1 OS=Homo sapiens GN=UBTF PE=1 SV=1
67	48	Q14684|RRP1B_HUMAN	105.63	6	6	2170	4	4	5	Carbamidomethylation	84428	Ribosomal RNA processing protein 1 homolog B OS=Homo sapiens GN=RRP1B PE=1 SV=3
63	100	Q9NVU7|SDA1_HUMAN	102.5	8	8	11800	5	5	8		79871	Protein SDA1 homolog OS=Homo sapiens GN=SDAD1 PE=1 SV=3
66	115	P17844|DDX5_HUMAN	99.89	8	8	1450	5	2	7		69148	Probable ATP-dependent RNA helicase DDX5 OS=Homo sapiens GN=DDX5 PE=1 SV=1
83	156	O76094|SRP72_HUMAN	98.89	6	6	6940	3	3	4		74606	Signal recognition particle subunit SRP72 OS=Homo sapiens GN=SRP72 PE=1 SV=3
84	178	Q12931|TRAP1_HUMAN	98.45	5	5	1100	3	2	5		80110	Heat shock protein 75 kDa mitochondrial OS=Homo sapiens GN=TRAP1 PE=1 SV=3
77	138	O00425|IF2B3_HUMAN	97.03	8	8	941	4	3	5		63705	Insulin-like growth factor 2 mRNA-binding protein 3 OS=Homo sapiens GN=IGF2BP3 PE=1 SV=2
65	107	Q01813|PFKAP_HUMAN	95.44	6	6	1790	5	5	6		85596	ATP-dependent 6-phosphofructokinase platelet type OS=Homo sapiens GN=PFKP PE=1 SV=2
74	99	P14923|PLAK_HUMAN	94.6	8	8	1660	6	6	7		81745	Junction plakoglobin OS=Homo sapiens GN=JUP PE=1 SV=3
80	195	P78563|RED1_HUMAN	90.15	4	4	2390	4	4	5		80763	Double-stranded RNA-specific editase 1 OS=Homo sapiens GN=ADARB1 PE=1 SV=1
98	165	P62701|RS4X_HUMAN	86.75	8	8	1050	2	2	2		29598	40S ribosomal protein S4 X isoform OS=Homo sapiens GN=RPS4X PE=1 SV=2
52	46	P13647|K2C5_HUMAN	86.52	9	9	561	6	2	12	Pyro-glu from Q	62378	Keratin type II cytoskeletal 5 OS=Homo sapiens GN=KRT5 PE=1 SV=3
86	262	A0A075B6S2|KVD29_HUMAN	85.18	17	17	3300	2	2	5		13143	Immunoglobulin kappa variable 2D-29 OS=Homo sapiens GN=IGKV2D-29 PE=3 SV=1
86	261	A0A0A0MRZ7|KVD26_HUMAN	85.18	17	17	3300	2	2	5		13297	Immunoglobulin kappa variable 2D-26 OS=Homo sapiens GN=IGKV2D-26 PE=3 SV=1
86	263	A2NJV5|KV229_HUMAN	85.18	17	17	3300	2	2	5		13085	Immunoglobulin kappa variable 2-29 OS=Homo sapiens GN=IGKV2-29 PE=3 SV=2
92	191	Q9Y6M1|IF2B2_HUMAN	85.17	6	6	1870	3	2	4		66121	Insulin-like growth factor 2 mRNA-binding protein 2 OS=Homo sapiens GN=IGF2BP2 PE=1 SV=2
75	36	Q13085|ACACA_HUMAN	84.94	3	3	2390	6	6	7		265551	Acetyl-CoA carboxylase 1 OS=Homo sapiens GN=ACACA PE=1 SV=2
103	214	P08195|4F2_HUMAN	84.18	4	4	1330	3	3	3		67994	4F2 cell-surface antigen heavy chain OS=Homo sapiens GN=SLC3A2 PE=1 SV=3
95	210	Q7KZI7|MARK2_HUMAN	79.94	5	5	513	2	2	2		87911	Serine/threonine-protein kinase MARK2 OS=Homo sapiens GN=MARK2 PE=1 SV=2
91	157	Q03252|LMNB2_HUMAN	76.71	6	6	995	3	3	3		69948	Lamin-B2 OS=Homo sapiens GN=LMNB2 PE=1 SV=4
96	137	P23246|SFPQ_HUMAN	75.72	5	5	927	3	3	3		76150	Splicing factor proline- and glutamine-rich OS=Homo sapiens GN=SFPQ PE=1 SV=2
87	2	P55265|DSRAD_HUMAN	75.46	2	2	808	2	2	2		136066	Double-stranded RNA-specific adenosine deaminase OS=Homo sapiens GN=ADAR PE=1 SV=4
81	125	Q9H2D6|TARA_HUMAN	74.32	3	3	1810	5	5	5		261373	TRIO and F-actin-binding protein OS=Homo sapiens GN=TRIOBP PE=1 SV=3
90	151	Q9NQZ2|SAS10_HUMAN	74.02	8	8	2490	4	4	4		54558	Something about silencing protein 10 OS=Homo sapiens GN=UTP3 PE=1 SV=1
110	233	P13667|PDIA4_HUMAN	72.72	4	4	835	2	2	2		72933	Protein disulfide-isomerase A4 OS=Homo sapiens GN=PDIA4 PE=1 SV=2
79	175	P68104|EF1A1_HUMAN	69.57	4	4	1680	2	2	5		50141	Elongation factor 1-alpha 1 OS=Homo sapiens GN=EEF1A1 PE=1 SV=1
79	176	Q5VTE0|EF1A3_HUMAN	69.57	4	4	1680	2	2	5		50185	Putative elongation factor 1-alpha-like 3 OS=Homo sapiens GN=EEF1A1P5 PE=5 SV=1
79	177	Q05639|EF1A2_HUMAN	69.57	4	4	1680	2	2	5		50470	Elongation factor 1-alpha 2 OS=Homo sapiens GN=EEF1A2 PE=1 SV=1
93	121	Q00839|HNRPU_HUMAN	69.38	3	3	1670	2	2	3	Deamidation (NQ)	90585	Heterogeneous nuclear ribonucleoprotein U OS=Homo sapiens GN=HNRNPU PE=1 SV=6
100	207	Q1ED39|KNOP1_HUMAN	68.73	5	5	1540	2	2	2		51589	Lysine-rich nucleolar protein 1 OS=Homo sapiens GN=KNOP1 PE=1 SV=1
94	305	P02671|FIBA_HUMAN	67.81	2	2	1120	1	1	2		94973	Fibrinogen alpha chain OS=Homo sapiens GN=FGA PE=1 SV=2
105	265	Q08945|SSRP1_HUMAN	66.93	3	3	743	2	2	3		81075	FACT complex subunit SSRP1 OS=Homo sapiens GN=SSRP1 PE=1 SV=1
108	224	O60832|DKC1_HUMAN	66.72	4	4	408	2	2	2		57674	H/ACA ribonucleoprotein complex subunit 4 OS=Homo sapiens GN=DKC1 PE=1 SV=3
82	140	O00571|DDX3X_HUMAN	66.65	5	5	450	3	1	3		73244	ATP-dependent RNA helicase DDX3X OS=Homo sapiens GN=DDX3X PE=1 SV=3
129	321	P35269|T2FA_HUMAN	65.71	4	4	184	1	1	1		58241	General transcription factor IIF subunit 1 OS=Homo sapiens GN=GTF2F1 PE=1 SV=2
88	172	Q9UHB6|LIMA1_HUMAN	62.79	3	3	815	2	2	2		85226	LIM domain and actin-binding protein 1 OS=Homo sapiens GN=LIMA1 PE=1 SV=1
112	228	Q16891|MIC60_HUMAN	58.3	3	3	1050	2	2	2		83678	MICOS complex subunit MIC60 OS=Homo sapiens GN=IMMT PE=1 SV=1
97	199	P62805|H4_HUMAN	58.14	29	29	1160	3	3	3		11367	Histone H4 OS=Homo sapiens GN=HIST1H4A PE=1 SV=2
101	206	Q9HDC5|JPH1_HUMAN	57.54	4	4	763	2	2	2		71686	Junctophilin-1 OS=Homo sapiens GN=JPH1 PE=1 SV=2
107	229	P27448|MARK3_HUMAN	56.71	2	2	616	1	1	1		84489	MAP/microtubule affinity-regulating kinase 3 OS=Homo sapiens GN=MARK3 PE=1 SV=4
130	56	Q9BUJ2|HNRL1_HUMAN	56.5	2	2	370	1	1	1		95739	Heterogeneous nuclear ribonucleoprotein U-like protein 1 OS=Homo sapiens GN=HNRNPUL1 PE=1 SV=2
102	213	Q14498|RBM39_HUMAN	56.33	4	4	764	2	2	2		59380	RNA-binding protein 39 OS=Homo sapiens GN=RBM39 PE=1 SV=2
134	329	P40939|ECHA_HUMAN	56.32	2	2	188	1	1	1		83000	Trifunctional enzyme subunit alpha mitochondrial OS=Homo sapiens GN=HADHA PE=1 SV=2
132	324	Q9HCM4|E41L5_HUMAN	55.82	2	2	904	1	1	1		81856	Band 4.1-like protein 5 OS=Homo sapiens GN=EPB41L5 PE=1 SV=3
131	322	P47914|RL29_HUMAN	55.65	9	9	426	1	1	1		17752	60S ribosomal protein L29 OS=Homo sapiens GN=RPL29 PE=1 SV=2
113	128	P06753|TPM3_HUMAN	55.05	8	8	901	2	2	2		32950	Tropomyosin alpha-3 chain OS=Homo sapiens GN=TPM3 PE=1 SV=2
133	325	Q01844|EWS_HUMAN	54.9	2	2	1250	1	1	1		68478	RNA-binding protein EWS OS=Homo sapiens GN=EWSR1 PE=1 SV=1
135	332	P11182|ODB2_HUMAN	53.96	2	2	612	1	1	1		53487	Lipoamide acyltransferase component of branched-chain alpha-keto acid dehydrogenase complex mitochondrial OS=Homo sapiens GN=DBT PE=1 SV=3
89	167	Q9BSC4|NOL10_HUMAN	53.71	4	4	2460	3	3	4	Acetylation (Protein N-term)	80302	Nucleolar protein 10 OS=Homo sapiens GN=NOL10 PE=1 SV=1
109	266	O75475|PSIP1_HUMAN	49.3	4	4	1440	2	2	2		60103	PC4 and SFRS1-interacting protein OS=Homo sapiens GN=PSIP1 PE=1 SV=1
99	201	Q9NYV6|RRN3_HUMAN	48.55	3	3	670	2	2	2		74107	RNA polymerase I-specific transcription initiation factor RRN3 OS=Homo sapiens GN=RRN3 PE=1 SV=1
116	327	P46776|RL27A_HUMAN	47.74	7	7	454	1	1	2		16561	60S ribosomal protein L27a OS=Homo sapiens GN=RPL27A PE=1 SV=2
104	264	O43143|DHX15_HUMAN	45.31	3	3	906	2	2	2		90933	Pre-mRNA-splicing factor ATP-dependent RNA helicase DHX15 OS=Homo sapiens GN=DHX15 PE=1 SV=2
106	344	Q9BQE3|TBA1C_HUMAN	44.86	2	2	912	1	1	3		49895	Tubulin alpha-1C chain OS=Homo sapiens GN=TUBA1C PE=1 SV=1
106	346	Q13748|TBA3C_HUMAN	44.86	2	2	912	1	1	3		49960	Tubulin alpha-3C/D chain OS=Homo sapiens GN=TUBA3C PE=1 SV=3
106	345	Q6PEY2|TBA3E_HUMAN	44.86	2	2	912	1	1	3		49859	Tubulin alpha-3E chain OS=Homo sapiens GN=TUBA3E PE=1 SV=2
106	347	P68363|TBA1B_HUMAN	44.86	2	2	912	1	1	3		50152	Tubulin alpha-1B chain OS=Homo sapiens GN=TUBA1B PE=1 SV=1
106	348	Q71U36|TBA1A_HUMAN	44.86	2	2	912	1	1	3		50136	Tubulin alpha-1A chain OS=Homo sapiens GN=TUBA1A PE=1 SV=1
111	250	Q15637|SF01_HUMAN	43.53	4	4	573	2	2	2		68330	Splicing factor 1 OS=Homo sapiens GN=SF1 PE=1 SV=4
137	131	A6NMY6|AXA2L_HUMAN	41.91	3	3	705	1	1	1		38659	Putative annexin A2-like protein OS=Homo sapiens GN=ANXA2P2 PE=5 SV=2
137	108	P07355|ANXA2_HUMAN	41.91	3	3	705	1	1	1		38604	Annexin A2 OS=Homo sapiens GN=ANXA2 PE=1 SV=2
136	350	Q92945|FUBP2_HUMAN	41.23	2	2	455	1	1	1		73115	Far upstream element-binding protein 2 OS=Homo sapiens GN=KHSRP PE=1 SV=4
138	355	Q5BKZ1|ZN326_HUMAN	37.06	2	2	461	1	1	1		65654	DBIRD complex subunit ZNF326 OS=Homo sapiens GN=ZNF326 PE=1 SV=2
139	372	Q9UHD8|SEPT9_HUMAN	36.12	3	3	350	1	1	1		65402	Septin-9 OS=Homo sapiens GN=SEPT9 PE=1 SV=2
140	375	P33993|MCM7_HUMAN	35.03	2	2	1620	1	1	1		81308	DNA replication licensing factor MCM7 OS=Homo sapiens GN=MCM7 PE=1 SV=4
114	4431	P0CG48|UBC_HUMAN	34.94	2	2	397	1	1	1		77039	Polyubiquitin-C OS=Homo sapiens GN=UBC PE=1 SV=3
141	368	Q9H8H0|NOL11_HUMAN	34.56	1	1	309	1	1	1		81124	Nucleolar protein 11 OS=Homo sapiens GN=NOL11 PE=1 SV=1
124	287	P23588|IF4B_HUMAN	33.27	3	3	285	1	1	1		69151	Eukaryotic translation initiation factor 4B OS=Homo sapiens GN=EIF4B PE=1 SV=2
122	130	P06732|KCRM_HUMAN	33.14	3	3	299	1	1	1		43101	Creatine kinase M-type OS=Homo sapiens GN=CKM PE=1 SV=2
146	307	Q15061|WDR43_HUMAN	32.62	1	1	326	1	1	1		74891	WD repeat-containing protein 43 OS=Homo sapiens GN=WDR43 PE=1 SV=3
142	116	P15880|RS2_HUMAN	32.07	4	4	546	1	1	1		31324	40S ribosomal protein S2 OS=Homo sapiens GN=RPS2 PE=1 SV=2
143	163	P06733|ENOA_HUMAN	32.05	2	2	519	1	1	1		47169	Alpha-enolase OS=Homo sapiens GN=ENO1 PE=1 SV=2
144	342	P42766|RL35_HUMAN	31.83	8	8	618	1	1	1		14551	60S ribosomal protein L35 OS=Homo sapiens GN=RPL35 PE=1 SV=2
145	306	P27824|CALX_HUMAN	31.59	2	2	2660	1	1	1		67568	Calnexin OS=Homo sapiens GN=CANX PE=1 SV=2
117	308	P29401|TKT_HUMAN	31.4	2	2	387	1	1	2		67878	Transketolase OS=Homo sapiens GN=TKT PE=1 SV=3
123	39	P61247|RS3A_HUMAN	29.92	5	5	795	1	1	1		29945	40S ribosomal protein S3a OS=Homo sapiens GN=RPS3A PE=1 SV=2
118	384	P63173|RL38_HUMAN	29.54	14	14	412	1	1	1		8218	60S ribosomal protein L38 OS=Homo sapiens GN=RPL38 PE=1 SV=2
121	241	P07437|TBB5_HUMAN	28.78	3	3	416	1	1	1		49671	Tubulin beta chain OS=Homo sapiens GN=TUBB PE=1 SV=2
121	242	P68371|TBB4B_HUMAN	28.78	3	3	416	1	1	1		49831	Tubulin beta-4B chain OS=Homo sapiens GN=TUBB4B PE=1 SV=1
121	377	P04350|TBB4A_HUMAN	28.78	3	3	416	1	1	1		49586	Tubulin beta-4A chain OS=Homo sapiens GN=TUBB4A PE=1 SV=2
121	378	Q13509|TBB3_HUMAN	28.78	3	3	416	1	1	1		50433	Tubulin beta-3 chain OS=Homo sapiens GN=TUBB3 PE=1 SV=2
125	388	Q13123|RED_HUMAN	27.49	3	3	268	1	1	1		65602	Protein Red OS=Homo sapiens GN=IK PE=1 SV=3
147	4433	P17812|PYRG1_HUMAN	27.4	2	2	494	1	1	1		66690	CTP synthase 1 OS=Homo sapiens GN=CTPS1 PE=1 SV=2
126	385	A1L390|PKHG3_HUMAN	27	1	1	1900	1	1	1		134412	Pleckstrin homology domain-containing family G member 3 OS=Homo sapiens GN=PLEKHG3 PE=1 SV=1
148	408	Q08554|DSC1_HUMAN	25.89	2	2	604	1	1	1		99987	Desmocollin-1 OS=Homo sapiens GN=DSC1 PE=1 SV=2
119	435	Q99879|H2B1M_HUMAN	25.25	7	7	828	1	1	1		13989	Histone H2B type 1-M OS=Homo sapiens GN=HIST1H2BM PE=1 SV=3
119	436	Q8N257|H2B3B_HUMAN	25.25	7	7	828	1	1	1		13908	Histone H2B type 3-B OS=Homo sapiens GN=HIST3H2BB PE=1 SV=3
119	430	Q99877|H2B1N_HUMAN	25.25	7	7	828	1	1	1		13922	Histone H2B type 1-N OS=Homo sapiens GN=HIST1H2BN PE=1 SV=3
119	437	P58876|H2B1D_HUMAN	25.25	7	7	828	1	1	1		13936	Histone H2B type 1-D OS=Homo sapiens GN=HIST1H2BD PE=1 SV=2
119	438	P57053|H2BFS_HUMAN	25.25	7	7	828	1	1	1		13944	Histone H2B type F-S OS=Homo sapiens GN=H2BFS PE=1 SV=2
119	439	P33778|H2B1B_HUMAN	25.25	7	7	828	1	1	1		13950	Histone H2B type 1-B OS=Homo sapiens GN=HIST1H2BB PE=1 SV=2
119	440	P06899|H2B1J_HUMAN	25.25	7	7	828	1	1	1		13904	Histone H2B type 1-J OS=Homo sapiens GN=HIST1H2BJ PE=1 SV=3
119	428	Q16778|H2B2E_HUMAN	25.25	7	7	828	1	1	1		13920	Histone H2B type 2-E OS=Homo sapiens GN=HIST2H2BE PE=1 SV=3
119	433	P23527|H2B1O_HUMAN	25.25	7	7	828	1	1	1		13906	Histone H2B type 1-O OS=Homo sapiens GN=HIST1H2BO PE=1 SV=3
119	441	Q99880|H2B1L_HUMAN	25.25	7	7	828	1	1	1		13952	Histone H2B type 1-L OS=Homo sapiens GN=HIST1H2BL PE=1 SV=3
119	434	Q5QNW6|H2B2F_HUMAN	25.25	7	7	828	1	1	1		13920	Histone H2B type 2-F OS=Homo sapiens GN=HIST2H2BF PE=1 SV=3
119	431	P62807|H2B1C_HUMAN	25.25	7	7	828	1	1	1		13906	Histone H2B type 1-C/E/F/G/I OS=Homo sapiens GN=HIST1H2BC PE=1 SV=4
119	432	O60814|H2B1K_HUMAN	25.25	7	7	828	1	1	1		13890	Histone H2B type 1-K OS=Homo sapiens GN=HIST1H2BK PE=1 SV=3
119	429	Q93079|H2B1H_HUMAN	25.25	7	7	828	1	1	1		13892	Histone H2B type 1-H OS=Homo sapiens GN=HIST1H2BH PE=1 SV=3
119	442	Q96A08|H2B1A_HUMAN	25.25	7	7	828	1	1	1		14167	Histone H2B type 1-A OS=Homo sapiens GN=HIST1H2BA PE=1 SV=3
150	4435	Q9BRS2|RIOK1_HUMAN	25.18	2	2	355	1	1	1		65583	Serine/threonine-protein kinase RIO1 OS=Homo sapiens GN=RIOK1 PE=1 SV=2
149	447	Q7Z417|NUFP2_HUMAN	25.13	2	2	712	1	1	1		76121	Nuclear fragile X mental retardation-interacting protein 2 OS=Homo sapiens GN=NUFIP2 PE=1 SV=1
151	425	P14866|HNRPL_HUMAN	24.22	2	2	392	1	1	1		64133	Heterogeneous nuclear ribonucleoprotein L OS=Homo sapiens GN=HNRNPL PE=1 SV=2
152	460	Q9BZJ0|CRNL1_HUMAN	24.02	1	1	302	1	1	1		100452	Crooked neck-like protein 1 OS=Homo sapiens GN=CRNKL1 PE=1 SV=4
120	2555	Q96CB9|NSUN4_HUMAN	24.01	2	2	3420	1	1	1		43089	5-methylcytosine rRNA methyltransferase NSUN4 OS=Homo sapiens GN=NSUN4 PE=1 SV=2
153	462	P62829|RL23_HUMAN	23.01	6	6	199	1	1	1		14865	60S ribosomal protein L23 OS=Homo sapiens GN=RPL23 PE=1 SV=1
