# Supplementary material for: The ELF3-regulated lncRNA UBE2CP3 is over-stabilized by RNA–RNA interactions and drives gastric cancer metastasis via miR-138-5p/ITGA2 axis
Source: Oncogene. 2021 Jul 17;40(35):5403–15. doi: 10.1038/s41388-021-01948-6 (PMC8413130; doi:10.1038/s41388-021-01948-6)
Supplement: Supplementary file 12 — Supplementary Table S4 [file 41388_2021_1948_MOESM12_ESM.xlsx]

## Sheet: Table S4
GSM_ID	Factor	Biosource	All_peak_number	Overlap_peak_number	Overlap_ratio
GSM785493	H2AZ	Monocyte	49388	1	2.02e-05
GSM1001000	FOXM1	MDA-MB-231;Epithelium;Breast	28305	1	3.53e-05
GSM1574273	ELF3	CFPAC-1;Pancreatic ductal	47325	1	2.11e-05
GSM1919984	KLF5	CFPAC-1;Pancreatic ductal	27043	1	3.7e-05
GSM1035426	SUMO2	WI-38;Fibroblast;Lung	28851	1	3.47e-05
GSM1288792	TRIM28	Hematopoietic Stem Cell	153261	1	6.52e-06
GSM1443810	PPARG	hMADS-3;Adipocyte;Adipose	67738	1	1.48e-05
GSM1443812	PPARG	hMADS-3;Adipocyte;Adipose	69909	1	1.43e-05
GSM1443809	PPARG	hMADS-3;Adipocyte;Adipose	77617	1	1.29e-05
ENCSR620VIC_1	CEBPG	K562;Erythroblast;Bone Marrow	31684	1	3.16e-05
GSM1817200	TFAP2A	Neural crest cell;Cranial	85008	1	1.18e-05
GSM2026868	ZSCAN16	HEK293;Epithelium;Embryonic Kidney	66115	1	1.51e-05
GSM1670709	SMC1A	HuCCT1	97515	1	1.03e-05
GSM1716765	FOXA1	LHSAR;Epithelium;Prostate	112132	1	8.92e-06
GSM2430679	FOXA2	M.M.;Fibroblast	3302	1	0.000302847
GSM935643	MYC	NB4;Promyelocytic cell;Blood	50249	1	1.99e-05
GSM1716767	HOXB13	LHSAR;Epithelium;Prostate	144211	1	6.93e-06
GSM1716768	HOXB13	LHSAR;Epithelium;Prostate	186049	1	5.37e-06
GSM2977490	FOXA2	BJ;Fibroblast;Skin	69308	1	1.44e-05
GSM1697346	ATF4	HAP-1	21874	1	4.57e-05
GSM2430674	FOXA2	BJ;Fibroblast;Skin	24070	1	4.15e-05
GSM1697347	ATF4	HAP-1	41155	1	2.43e-05
GSM1697348	ATF4	HAP-1	27651	1	3.62e-05
GSM848788	HOXC9	BE2-C;Neuroblast;Brain	46643	1	2.14e-05
GSM1057013	STAT1	Monocyte;Blood	49857	1	2.01e-05
GSM2026875	ZFP64	HEK293;Epithelium;Embryonic Kidney	17369	1	5.76e-05
GSM848789	HOXC9	BE2-C;Neuroblast;Brain	36212	1	2.76e-05
GSM820438	TERC	HeLa;Epithelium;Cervix	186569	1	5.36e-06
GSM599838	CEBPA	Adipocyte;Adipose	45319	1	2.21e-05
GSM722424	CEBPA	U937;Pleura	42981	1	2.33e-05
GSM722423	CEBPA	U937;Pleura	77521	1	1.29e-05
GSM1022639	CTCF	A549;Epithelium;Lung	58204	1	1.72e-05
GSM822289	CTCF	A549;Epithelium;Lung	81289	1	1.23e-05
GSM934617	VDR	LX2;Hepatic Stellate Cell	25700	1	3.89e-05
GSM2371449	VDR	THP-1;Monocyte;Blood	11226	1	8.91e-05
GSM1358815	HIRA	IMR90;Fibroblast;Lung	7226	1	0.000138389
GSM1387027	ZNF750	Keratinocyte;Foreskin	38361	1	2.61e-05
GSM1835896	SMARCC1	TTC-549;Liver cell;Liver	18112	1	5.52e-05
GSM1835891	SMARCC1	TTC-549;Liver cell;Liver	14479	1	6.91e-05
GSM1316337	PDX1	CyT49;Embryonic Stem Cell;Embryo	33483	1	2.99e-05
ENCSR425MXK_2	HES2	A549;Epithelium;Lung	13329	1	7.5e-05
GSM1011562	TFAP2C	A375;Skin	63934	1	1.56e-05
GSM1893928	CDK8	MOLM-14;Myeloid Cell	64893	1	1.54e-05
GSM1893926	CDK8	MOLM-14;Myeloid Cell	67035	1	1.49e-05
GSM1566728	MED1	Adipocyte	52399	1	1.91e-05
GSM2802958	MED1	hMSC-TERT4	4911	1	0.000203625
GSM894082	MED1	U87;Brain	41950	1	2.38e-05
GSM1970177	MED12	Progenitor Cells	22404	1	4.46e-05
GSM2802959	MED1	hMSC-TERT4	19879	1	5.03e-05
GSM1566731	MED1	Adipocyte	21084	1	4.74e-05
GSM2802955	MED1	hMSC-TERT4	16404	1	6.1e-05
GSM2802954	MED1	hMSC-TERT4	5349	1	0.000186951
GSM2802953	MED1	hMSC-TERT4	9256	1	0.000108038
GSM1670707	MED1	HuCCT1	10258	1	9.75e-05
GSM1463930	MED1	Myoblast	36716	1	2.72e-05
GSM1537678	MED1	hMADS-3;Adipocyte;Adipose	39383	1	2.54e-05
GSM1566729	MED1	Adipocyte	40071	1	2.5e-05
GSM2579165	CHD4	SCC9;squamous cell carcinoma	5365	1	0.000186393
GSM1566735	RELA	Adipocyte	49707	1	2.01e-05
GSM2394424	RELA	JHU-06;Endothelial Cell	50806	1	1.97e-05
GSM1566734	RELA	Adipocyte	87359	1	1.14e-05
GSM1566733	RELA	Adipocyte	41179	1	2.43e-05
GSM2394422	RELA	JHU-06;Endothelial Cell	38980	1	2.57e-05
GSM1566732	RELA	Adipocyte	33810	1	2.96e-05
GSM2394421	RELA	JHU-06;Endothelial Cell	34708	1	2.88e-05
GSM1195553	POLR2A	U87;Brain	42304	1	2.36e-05
GSM803459	POLR2A	U87;Brain	44082	1	2.27e-05
GSM1010803	POLR2A	H1;Embryonic Stem Cell;Embryo	79019	1	1.27e-05
GSM1480369	POLR2A	Adipocyte	25873	1	3.87e-05
GSM1195554	POLR2A	U87;Brain	40856	1	2.45e-05
GSM2360997	POLR2A	IN528	27456	1	3.64e-05
GSM935644	MAX	NB4;Promyelocytic cell;Blood	71695	1	1.39e-05
GSM894077	MAX	U87;Brain	80965	1	1.24e-05
GSM2430676	GATA4	BJ;Fibroblast;Skin	80713	1	1.24e-05
GSM1661786	CDK9	A375;Melanoma Cell	18802	1	5.32e-05
GSM2405928	CDK9	MV4;11;Acute myeloid leukemia	39016	1	2.56e-05
GSM2405924	CDK9	MV4;11;Acute myeloid leukemia	29396	1	3.4e-05
GSM929090	EP300	IMR90;Fibroblast;Lung	60044	1	1.67e-05
GSM1055812	EP300	IMR90;Fibroblast;Lung	60044	1	1.67e-05
GSM1122317	EP300	ME-1;Leukemia Cell	43625	1	2.29e-05
GSM2330583	EP300	SUM159PT;Mammary carcinoma cell;Breast	44773	1	2.23e-05
GSM2029580	EP300	ZR-75-30	51320	1	1.95e-05
GSM2330584	EP300	SUM159PT;Mammary carcinoma cell;Breast	68862	1	1.45e-05
GSM2029581	EP300	ZR-75-30	8881	1	0.0001126
GSM749524	EP300	NB4;Promyelocytic cell;Blood	15567	1	6.42e-05
GSM2550195	EP300	Progenitor Cells	37163	1	2.69e-05
ENCSR474DCX_1	CEBPB	A549;Epithelium;Lung	30311	1	3.3e-05
GSM2550237	EP300	Progenitor Cells	31442	1	3.18e-05
GSM2592808	SPI1	Macrophage;Blood	120284	2	1.66e-05
GSM1681425	SPI1	Macrophage;Blood	171581	1	5.83e-06
GSM1370275	SPI1	OCI-Ly3;B Lymphocyte;Bone Marrow	85241	1	1.17e-05
GSM2345027	CEBPB	MV4;11;Leukemia Cell;Blood	57210	1	1.75e-05
GSM1684634	CEBPB	Mesenchymal Stem Cell	58283	1	1.72e-05
GSM2330565	CEBPB	SUM159PT;Breast	60506	1	1.65e-05
GSM1010878	CEBPB	K562;Erythroblast;Bone Marrow	44386	1	2.25e-05
GSM2330566	CEBPB	SUM159PT;Breast	68295	1	1.46e-05
GSM1684645	CEBPB	Mesenchymal Stem Cell	124133	1	8.06e-06
GSM1684635	CEBPB	Mesenchymal Stem Cell	97685	1	1.02e-05
GSM1684640	CEBPB	Mesenchymal Stem Cell	102120	1	9.79e-06
GSM935493	CEBPB	HepG2;Epithelium;Liver	115065	1	8.69e-06
GSM935553	CEBPB	HeLa-S3;Epithelium;Cervix	130057	1	7.69e-06
GSM935519	CEBPB	IMR90;Fibroblast;Lung	167234	1	5.98e-06
GSM1684641	CEBPB	Mesenchymal Stem Cell	231737	1	4.32e-06
GSM1684642	CEBPB	Mesenchymal Stem Cell	395736	1	2.53e-06
GSM935630	CEBPB	A549;Epithelium;Lung	92264	1	1.08e-05
GSM935499	CEBPB	K562;Erythroblast;Bone Marrow	90229	1	1.11e-05
GSM2330568	CEBPB	SUM159PT;Breast	88416	1	1.13e-05
GSM2330567	CEBPB	SUM159PT;Breast	74981	1	1.33e-05
GSM1684636	CEBPB	Mesenchymal Stem Cell	79182	1	1.26e-05
GSM1684646	CEBPB	Mesenchymal Stem Cell	85402	1	1.17e-05
GSM1684647	CEBPB	Mesenchymal Stem Cell	85766	1	1.17e-05
GSM1010871	CEBPB	A549;Epithelium;Lung	42163	1	2.37e-05
ENCSR375BUB_2	CEBPB	A549;Epithelium;Lung	41965	1	2.38e-05
ENCSR299ILN_3	CEBPB	A549;Epithelium;Lung	19322	1	5.18e-05
GSM2592797	CEBPB	Macrophage;Blood	20186	1	4.95e-05
ENCSR701TCU_2	CEBPB	A549;Epithelium;Lung	21121	1	4.73e-05
ENCSR190VMK_3	CEBPB	A549;Epithelium;Lung	22090	1	4.53e-05
ENCSR752AQK_3	CEBPB	A549;Epithelium;Lung	24842	1	4.03e-05
GSM2804466	CEBPB	Monocyte;Blood	24863	1	4.02e-05
ENCSR474DCX_3	CEBPB	A549;Epithelium;Lung	25393	1	3.94e-05
ENCSR216GEB_1	CEBPB	A549;Epithelium;Lung	25557	1	3.91e-05
ENCSR853DWE_1	CEBPB	A549;Epithelium;Lung	18297	1	5.47e-05
ENCSR190VMK_1	CEBPB	A549;Epithelium;Lung	11332	1	8.82e-05
GSM2804467	CEBPB	Monocyte;Blood	11785	1	8.49e-05
ENCSR853DWE_3	CEBPB	A549;Epithelium;Lung	12879	1	7.76e-05
GSM1020364	CEBPA	SGBS;Adipocyte;Adipose	13560	1	7.37e-05
ENCSR447ZMS_2	CEBPB	A549;Epithelium;Lung	13908	1	7.19e-05
ENCSR190VMK_2	CEBPB	A549;Epithelium;Lung	14003	1	7.14e-05
ENCSR752AQK_2	CEBPB	A549;Epithelium;Lung	26356	1	3.79e-05
GSM785502	CEBPB	Macrophage	37056	1	2.7e-05
ENCSR416QLJ_1	CEBPB	K562;Erythroblast;Bone Marrow	40818	1	2.45e-05
ENCSR416QLJ_2	CEBPB	K562;Erythroblast;Bone Marrow	36240	1	2.76e-05
GSM2188503	CEBPB	Osteoblast	36096	1	2.77e-05
GSM2188502	CEBPB	Osteoblast	33621	1	2.97e-05
GSM1684643	CEBPB	Mesenchymal Stem Cell	558492	1	1.79e-06
GSM935397	FOS	MCF-10A;Epithelium;Breast	119111	1	8.4e-06
GSM935398	FOS	MCF-10A;Epithelium;Breast	125466	1	7.97e-06
GSM585586	TCF12	Kasumi-1;Myeloblast;Blood	35453	1	2.82e-05
GSM722425	SMAD1	U937;Pleura	52609	1	1.9e-05
GSM722400	SMAD1	Haematopoietic Progenitor Cell;Blood	23395	1	4.27e-05
GSM726978	RUNX1	SKNO-1;Myeloblast;Bone Marrow	51152	1	1.95e-05
GSM1480744	RUNX1	TSU-1621-MT	68622	1	1.46e-05
GSM2108052	RUNX1	THP-1;AML cell	20270	1	4.93e-05
GSM2108044	RUNX1	MV4-11;AML cell	36504	1	2.74e-05
GSM1113428	RUNX1	Kasumi-1;Myeloblast;Blood	36589	1	2.73e-05
GSM2179743	RUNX1	NB4;Leukemic cells	38284	1	2.61e-05
GSM1845140	BRD4	MV4;11;Leukemia Cell;Blood	60795	1	1.64e-05
GSM1038284	BRD4	U87;Brain	44758	1	2.23e-05
GSM1195551	BRD4	U87;Brain	72954	1	1.37e-05
GSM1195552	BRD4	U87;Brain	78681	1	1.27e-05
GSM1845137	BRD4	MV4;11;Leukemia Cell;Blood	23896	1	4.18e-05
GSM2359437	BRD4	A375;melanoma;Skin	24974	1	4e-05
GSM1709939	BRD4	Adipocyte	8261	1	0.000121051
GSM1709938	BRD4	Adipocyte	11313	1	8.84e-05
GSM1845133	BRD4	MV4;11;Leukemia Cell;Blood	39313	1	2.54e-05
GSM1845161	BRD4	MV4;11;Leukemia Cell;Blood	30283	1	3.3e-05
GSM1278240	GATA1	Proerythroblast;Bone Marrow	120643	1	8.29e-06
GSM970258	GATA1	Proerythroblast;Bone Marrow	120643	1	8.29e-06
GSM2394399	CEBPD	JHU-06;Endothelial Cell	25889	1	3.86e-05
GSM1443814	KLF11	hMADS-3;Adipocyte;Adipose	37028	1	2.7e-05
GSM1443813	KLF11	hMADS-3;Adipocyte;Adipose	40720	1	2.46e-05
GSM1443816	KLF11	hMADS-3;Adipocyte;Adipose	27961	1	3.58e-05
GSM1703607	FOXO1	Stromal Cell;Endometrium	60281	1	1.66e-05
GSM1901544	JMJD1C	HL-60;Promyeloblast;Blood	57942	1	1.73e-05
GSM1901547	JMJD1C	NB4;Promyelocytic cell;Blood	46162	1	2.17e-05
GSM2467301	ESR1	endometrioid adenocarcinoma	23936	1	4.18e-05
GSM1488758	GATA2	Erythroid progenitor;Bone Marrow	15252	1	6.56e-05
GSM2664369	PHOX2B	CLB-Ga;Neuroblastoma cell	40894	1	2.45e-05
GSM1257396	NR2F2	Stromal Cell	40414	1	2.47e-05
ENCSR168SMX_1	NR2F2	Liver	33333	1	3e-05
GSM2026051	FLI1	Kasumi-1;Acute myeloid leukemia	37850	1	2.64e-05
ENCSR482BBZ_1	GLIS1	HEK293;Epithelium;Embryonic Kidney	46623	1	2.14e-05
GSM2026832	GLIS1	HEK293;Epithelium;Embryonic Kidney	74459	1	1.34e-05
ENCSR482BBZ_2	GLIS1	HEK293;Epithelium;Embryonic Kidney	33258	1	3.01e-05
GSM2519944	NR3C1	Muscle	58923	1	1.7e-05
GSM2519949	NR3C1	Muscle	59133	1	1.69e-05
GSM2519945	NR3C1	Muscle	60880	1	1.64e-05
GSM2519942	NR3C1	Muscle	61582	1	1.62e-05
GSM2519948	NR3C1	Muscle	63230	1	1.58e-05
GSM2519947	NR3C1	Muscle	69077	1	1.45e-05
GSM1716769	AR	LHSAR;Epithelium;Prostate	102104	1	9.79e-06
GSM2026052	ERG	Kasumi-1;Acute myeloid leukemia	56372	1	1.77e-05
GSM1480736	ERG	TSU-1621-MT	68543	1	1.46e-05
GSM1113429	RUNX1T1	Kasumi-1;Myeloblast;Blood	32379	1	3.09e-05
